# Supplementary material for: Evolutionary–developmental (evo-devo) dynamics of hominin brain size
Source: Nat Hum Behav. 2024 May 27;8(7):1321–33. doi: 10.1038/s41562-024-01887-8 (PMC11272587; doi:10.1038/s41562-024-01887-8)
Supplement: Supplementary file 4 — Computer code. This file contains the computer code to run the brain model and make the figures and video in the main text and Supplementary Information. [file 41562_2024_1887_MOESM4_ESM.zip]

Archive with 63 entries (62 files):
- ComputerCode/
- ComputerCode/SVideoBottom.jl
- __MACOSX/ComputerCode/._SVideoBottom.jl
- ComputerCode/FigS1.jl
- __MACOSX/ComputerCode/._FigS1.jl
- ComputerCode/Fig2b.jl
- __MACOSX/ComputerCode/._Fig2b.jl
- ComputerCode/Fig2a,S12.jl
- __MACOSX/ComputerCode/._Fig2a,S12.jl
- ComputerCode/FigS5.jl
- __MACOSX/ComputerCode/._FigS5.jl
- ComputerCode/FigS11.jl
- __MACOSX/ComputerCode/._FigS11.jl
- ComputerCode/.DS_Store
- __MACOSX/ComputerCode/._.DS_Store
- ComputerCode/FigS4.jl
- __MACOSX/ComputerCode/._FigS4.jl
- ComputerCode/FigS10.jl
- __MACOSX/ComputerCode/._FigS10.jl
- ComputerCode/PrimateData.jl
- __MACOSX/ComputerCode/._PrimateData.jl
- ComputerCode/EDFig4.jl
- __MACOSX/ComputerCode/._EDFig4.jl
- ComputerCode/BrainFunctionsSDS.jl
- __MACOSX/ComputerCode/._BrainFunctionsSDS.jl
- ComputerCode/Fig4.jl
- __MACOSX/ComputerCode/._Fig4.jl
- ComputerCode/RunBrain.jl
- __MACOSX/ComputerCode/._RunBrain.jl
- ComputerCode/BrainInitialConditions.jl
- __MACOSX/ComputerCode/._BrainInitialConditions.jl
- ComputerCode/Fig1.jl
- __MACOSX/ComputerCode/._Fig1.jl
- ComputerCode/EDFig2.jl
- __MACOSX/ComputerCode/._EDFig2.jl
- ComputerCode/Fig6.jl
- __MACOSX/ComputerCode/._Fig6.jl
- ComputerCode/BrainParameters.jl
- __MACOSX/ComputerCode/._BrainParameters.jl
- ComputerCode/FigS9.jl
- __MACOSX/ComputerCode/._FigS9.jl
- ComputerCode/Fig3.jl
- __MACOSX/ComputerCode/._Fig3.jl
- ComputerCode/FigS8.jl
- __MACOSX/ComputerCode/._FigS8.jl
- ComputerCode/EDFig3.jl
- __MACOSX/ComputerCode/._EDFig3.jl
- ComputerCode/readme.txt
- __MACOSX/ComputerCode/._readme.txt
- ComputerCode/FigS7.jl
- __MACOSX/ComputerCode/._FigS7.jl
- ComputerCode/SVideoTop.jl
- __MACOSX/ComputerCode/._SVideoTop.jl
- ComputerCode/BrainPlotFunctions.jl
- __MACOSX/ComputerCode/._BrainPlotFunctions.jl
- ComputerCode/FigS3.jl
- __MACOSX/ComputerCode/._FigS3.jl
- ComputerCode/FigS2.jl
- __MACOSX/ComputerCode/._FigS2.jl
- ComputerCode/BrainFunctions.jl
- __MACOSX/ComputerCode/._BrainFunctions.jl
- ComputerCode/FigS6.jl
- __MACOSX/ComputerCode/._FigS6.jl
