# Supplementary material for: Evolutionary–developmental (evo-devo) dynamics of hominin brain size
Source: Nat Hum Behav. 2024 May 27;8(7):1321–33. doi: 10.1038/s41562-024-01887-8 (PMC11272587; doi:10.1038/s41562-024-01887-8)
Supplement: Supplementary file 4 — Computer code. This file contains the computer code to run the brain model and make the figures and video in the main text and Supplementary Information. [file 41562_2024_1887_MOESM4_ESM.zip › ComputerCode/SVideoBottom.jl]

cd(dirname(@__FILE__)) #to go to the directory where this file is saved

using Plots
using Dates #For current time with Dates.now()
using CSV #To read data files
using DataFrames #To read csv data files

#Load parameters and functions of the brain model
include("BrainParameters.jl") #load parameter values
using ..Main.BrainParameters
include("BrainInitialConditions.jl") #load initial conditions
using ..Main.BrainInitialConditions
include("BrainFunctions.jl") #load functions of the brain model
using ..Main.BrainFunctions

include("PrimateData.jl") #load primate data
using ..Main.PrimateData
include("BrainPlotFunctions.jl") #load functions to plot results of the brain model
using ..Main.BrainPlotFunctions

#Enter parameter values for afarensis and sapiens scenarios
afarensisScenario=Parameters(yinit=6,P1=0.0,P2=0.9,P3=0.0,P4=0.1,competence=1,cooperation=3)
scenario1=afarensisScenario
scenarioANameValue="afarensis"
sapiensScenario=Parameters(yinit=7,P1=0.6,P2=0.3,P3=0.0,P4=0.1,competence=2,cooperation=3)
scenario2=sapiensScenario
scenarioSNameValue="sapiens"

#load solution of phenotypic traits for afarensis scenario
xsolA=zeros(afarensisScenario.Np,afarensisScenario.Na,afarensisScenario.τend);

xsolA[1,:,:]=CSV.File("scenario=$(scenarioANameValue).xsolb.P1=$(afarensisScenario.P1).P2=$(afarensisScenario.P2).P3=$(afarensisScenario.P3).competence=$(afarensisScenario.competence).cooperation=$(afarensisScenario.cooperation).aUnit=$(afarensisScenario.aUnit).tauend=$(afarensisScenario.τend).eta1=$(afarensisScenario.η1).y0=$(IC(afarensisScenario)[2]).csv") |> Tables.matrix;
xsolA[2,:,:]=CSV.File("scenario=$(scenarioANameValue).xsolr.P1=$(afarensisScenario.P1).P2=$(afarensisScenario.P2).P3=$(afarensisScenario.P3).competence=$(afarensisScenario.competence).cooperation=$(afarensisScenario.cooperation).aUnit=$(afarensisScenario.aUnit).tauend=$(afarensisScenario.τend).eta1=$(afarensisScenario.η1).y0=$(IC(afarensisScenario)[2]).csv") |> Tables.matrix;
xsolA[3,:,:]=CSV.File("scenario=$(scenarioANameValue).xsols.P1=$(afarensisScenario.P1).P2=$(afarensisScenario.P2).P3=$(afarensisScenario.P3).competence=$(afarensisScenario.competence).cooperation=$(afarensisScenario.cooperation).aUnit=$(afarensisScenario.aUnit).tauend=$(afarensisScenario.τend).eta1=$(afarensisScenario.η1).y0=$(IC(afarensisScenario)[2]).csv") |> Tables.matrix;
xsolA[4,:,:]=CSV.File("scenario=$(scenarioANameValue).xsolk.P1=$(afarensisScenario.P1).P2=$(afarensisScenario.P2).P3=$(afarensisScenario.P3).competence=$(afarensisScenario.competence).cooperation=$(afarensisScenario.cooperation).aUnit=$(afarensisScenario.aUnit).tauend=$(afarensisScenario.τend).eta1=$(afarensisScenario.η1).y0=$(IC(afarensisScenario)[2]).csv") |> Tables.matrix;

#load solution of phenotypic traits for sapiens scenario
xsolS=zeros(sapiensScenario.Np,sapiensScenario.Na,sapiensScenario.τend);

xsolS[1,:,:]=CSV.File("scenario=$(scenarioSNameValue).xsolb.P1=$(sapiensScenario.P1).P2=$(sapiensScenario.P2).P3=$(sapiensScenario.P3).competence=$(sapiensScenario.competence).cooperation=$(sapiensScenario.cooperation).aUnit=$(sapiensScenario.aUnit).tauend=$(sapiensScenario.τend).eta1=$(sapiensScenario.η1).y0=$(IC(sapiensScenario)[2]).csv") |> Tables.matrix;
xsolS[2,:,:]=CSV.File("scenario=$(scenarioSNameValue).xsolr.P1=$(sapiensScenario.P1).P2=$(sapiensScenario.P2).P3=$(sapiensScenario.P3).competence=$(sapiensScenario.competence).cooperation=$(sapiensScenario.cooperation).aUnit=$(sapiensScenario.aUnit).tauend=$(sapiensScenario.τend).eta1=$(sapiensScenario.η1).y0=$(IC(sapiensScenario)[2]).csv") |> Tables.matrix;
xsolS[3,:,:]=CSV.File("scenario=$(scenarioSNameValue).xsols.P1=$(sapiensScenario.P1).P2=$(sapiensScenario.P2).P3=$(sapiensScenario.P3).competence=$(sapiensScenario.competence).cooperation=$(sapiensScenario.cooperation).aUnit=$(sapiensScenario.aUnit).tauend=$(sapiensScenario.τend).eta1=$(sapiensScenario.η1).y0=$(IC(sapiensScenario)[2]).csv") |> Tables.matrix;
xsolS[4,:,:]=CSV.File("scenario=$(scenarioSNameValue).xsolk.P1=$(sapiensScenario.P1).P2=$(sapiensScenario.P2).P3=$(sapiensScenario.P3).competence=$(sapiensScenario.competence).cooperation=$(sapiensScenario.cooperation).aUnit=$(sapiensScenario.aUnit).tauend=$(sapiensScenario.τend).eta1=$(sapiensScenario.η1).y0=$(IC(sapiensScenario)[2]).csv") |> Tables.matrix;

#Plots of x

function p17alt(k,j,x,par,τ)
    function ymax(k)
        if k==1
            maximum([maximum(xsolS[k,:,:]),dataxb[end]])
        else
            maximum(maximum(xsolS[k,:,:]))
        end
    end
    plot(0:par.aUnit:(par.Na-1)*par.aUnit,x[k,:,τ],
            ylims = (0,1.05*ymax(k)),
            palette=:lighttest,
            color = colorlines(j),
            markersize = markersizes,
            markerstrokewidth=markerStrokeWidth,#1,
            markershape = shapelines(j),
            legend = nothing,
            legendfontsize = LegendFontSize,
            tickfontsize = TickFontSize,
            lw=2)
    if k==1
        #add P. troglodytes brain data
        plot!(dataaxbPT,dataxbPT,
        color = :gray,
        markerstrokewidth=markerStrokeWidth,#1,
        markersize = markersizes,
        markershape = :utriangle,
        legend = nothing,
        lw=2)
        #add A. afarensis brain data
        plot!([plotAge],[Australopithecus_afarensis[2]],
        color = :magenta,
        markersize = markersizes+10,
        markershape = :star5,
        markerstrokewidth=markerStrokeWidth,#1,
        legend = nothing,
        lw=2)
        #add H. sapiens brain data
        plot!(dataa,dataxb,
        color = :black,
        markersize = markersizes,
        markershape = :rect,
        legend = nothing,
        lw=2)
    end
end

#Plot of body size

function p18alt(j,x,par,τ)
    plot(0:par.aUnit:(par.Na-1)*par.aUnit,[xB(x[:,a,τ]) for a in par.newbornAge:par.Na],
        ylims = (0,1.05*maximum([maximum([xB(x[:,a,τ]) for a in par.newbornAge:par.Na]),dataxB[end]])),
        palette=:lighttest,
        color = colorlines(j),
        markersize = markersizes,
        markerstrokewidth=markerStrokeWidth,#1,
        markershape = shapelines(j),
        legend = nothing,
        legendfontsize = LegendFontSize,
        tickfontsize = TickFontSize,
        lw=2)
    #add P. troglodytes body size data
    plot!(dataaxBPT,dataxBPT,
    color = :gray,
    markersize = markersizes,
    markerstrokewidth=markerStrokeWidth,#1,
    markershape = :utriangle,
    legend = nothing,
    lw=2)
        #add A. afarensis body size data
        plot!([plotAge],[Australopithecus_afarensis[1]],
        color = :magenta,
        markerstrokewidth=markerStrokeWidth,#1,
        markersize = markersizes+10,
        markershape = :star5,
        legend = nothing,
        lw=2)
    #add H. sapiens body size data
    plot!(dataa,dataxB,
    color = :black,
    markersize = markersizes,
    markershape = :rect,
    legend = nothing,
    lw=2)
end

#Make plots of x vs age
function panelLabel(i)
    if i==1
        "a"
    elseif i==2
        "c"
    elseif i==4
        "d"
    end
end
for k in [1,2,4] #for brain size, follicle count, and skill level
    tic=Dates.now()
    anim = @animate for τOverall=1:(afarensisScenario.τend+sapiensScenario.τend)
        if τOverall<=afarensisScenario.τend
            xsol=xsolA
            scenario=afarensisScenario
            τ=τOverall
        else
            xsol=xsolS
            scenario=sapiensScenario
            τ=τOverall-afarensisScenario.τend
        end
        p17alt(k,1,xsol,scenario,τ) #the second argument 1 is for a dense τ sample
    end every 1
    local xpdfPlotFilename = "SVideoBottom.$(panelLabel(k)).gif"
    gif(anim, xpdfPlotFilename, fps = 50)
    toc=Dates.canonicalize(Dates.CompoundPeriod(Dates.now()-tic))
    println("Finished gifs for Supplementary Video Bottom panel $(panelLabel(k)) in $(toc)")
    println(Dates.now())
end

#Make plot of body size vs age
tic=Dates.now()
anim = @animate for τOverall=1:(afarensisScenario.τend+sapiensScenario.τend)
    if τOverall<=afarensisScenario.τend
        xsol=xsolA
        scenario=afarensisScenario
        τ=τOverall
    else
        xsol=xsolS
        scenario=sapiensScenario
        τ=τOverall-afarensisScenario.τend
    end
    p18alt(1,xsol,scenario,τ) #dense τ sample
end every 1
xpdfPlotFilename = "SVideoBottom.b.gif"
gif(anim, xpdfPlotFilename, fps = 50)
toc=Dates.canonicalize(Dates.CompoundPeriod(Dates.now()-tic))
println("Finished gif of Supplementary Video Bottom panel c in $(toc)")
println(Dates.now())

#takes about 2 min
