# Supplementary material for: Evolutionary–developmental (evo-devo) dynamics of hominin brain size
Source: Nat Hum Behav. 2024 May 27;8(7):1321–33. doi: 10.1038/s41562-024-01887-8 (PMC11272587; doi:10.1038/s41562-024-01887-8)
Supplement: Supplementary file 4 — Computer code. This file contains the computer code to run the brain model and make the figures and video in the main text and Supplementary Information. [file 41562_2024_1887_MOESM4_ESM.zip › ComputerCode/FigS1.jl]

cd(dirname(@__FILE__)) #to go to the directory where this file is saved

using Plots
using Dates #For current time with Dates.now()
using CSV #To read data files
using DataFrames #To read csv data files

#Load parameters and functions of the brain model
include("BrainParameters.jl") #load parameter values
using ..Main.BrainParameters
include("BrainInitialConditions.jl") #load initial conditions
using ..Main.BrainInitialConditions
include("BrainFunctions.jl") #load functions of the brain model
using ..Main.BrainFunctions
include("BrainFunctionsSDS.jl") #load functions for socio-devo dynamics phase (over SDS time θ)
using ..Main.BrainFunctionsSDS 

include("PrimateData.jl") #load primate data
using ..Main.PrimateData
include("BrainPlotFunctions.jl") #load functions to plot results of the brain model
using ..Main.BrainPlotFunctions

#Enter parameter values for the sapiens scenario with somewhatNaive ancestral genotypic traits
sapiensScenario=Parameters(yinit=1,P1=0.6,P2=0.3,P3=0.0,P4=0.1,competence=2,cooperation=3)

function scenarioName(n)
    if n==sapiensScenario
      return "sapiens"
    end
end
  
#scenarios to run
scenarios=[sapiensScenario]

println("Start running the brain model for the sapiens scenario with somewhatNaive ancestral genotype. This takes about 4 min")

for scenario in scenarios

    println("Started running the $(scenarioName(scenario)) scenario")

    #Preallocate solution arrays for x and y
    xsolθ=zeros(scenario.Np,scenario.Na,scenario.θend,scenario.τend) #for socio-devo dynamics
    xsol=zeros(scenario.Np,scenario.Na,scenario.τend)
    ysol=zeros(scenario.Ng,scenario.Na,scenario.τend+1)

    #Initial conditions
    #for phenotypic traits at initial developmental time
    xsolθ[:,scenario.newbornAge,:,:] .= IC(scenario)[1] #for socio-devo dynamics
    xsol[:,scenario.newbornAge,:] .= IC(scenario)[1] #for developmental dynamics
    #for genotypic traits at initial evolutionary time
    ysol[:,:,scenario.τstart] = IC(scenario)[3]

        #Compute the evo-devo dynamics
        TIC=Dates.now()
        RunningTime = @elapsed for τ = scenario.τstart:scenario.τend
        #Socio-devo dynamics phase
            SDTIC=Dates.now()
            #Compute the initial condition for socio-devo dynamics
            for a = scenario.newbornAge:scenario.Na-1
            xsolθ[:,a+1,1,τ] = [g(i,a,xsol[:,a,τ],ysol[:,a,τ],scenario) for i in 1:scenario.Np]
            xsol[:,a+1,τ] = xsolθ[:,a+1,1,τ]
            end
            #Determine socio-devo stable resident
            global θconv=1;#initialize the convergence time of socio-devo dynamics
            for θ = 1:scenario.θend-1
            for a = scenario.newbornAge:scenario.Na-1
                xsolθ[:,a+1,θ+1,τ] = [gθ(i,a,xsolθ[:,a,θ+1,τ],xsolθ[:,a,θ,τ],ysol[:,a,τ],scenario) for i in 1:scenario.Np]
            end
            if maximum(abs.(xsolθ[:,:,θ+1,τ]-xsolθ[:,:,θ,τ]))<scenario.SDSerror
                SDTOC=Dates.canonicalize(Dates.CompoundPeriod(Dates.now()-SDTIC))
                println("Socio-devo dynamics converged to desired error for τ=$(τ) at θ=$(θ+1) in $(SDTOC)")
                global θconv=θ+1; #store θ where socio-devo convergence occurs
                break
            end
            if θ==scenario.θend-1
                SDTOC=Dates.canonicalize(Dates.CompoundPeriod(Dates.now()-SDTIC))
                println("Socio-devo dynamics did not converge to desired error for τ=$(τ) at θ=$(θ) in $(SDTOC)")
                global θconv=θ; #store final θ if no socio-devo convergence
            end
            end
        xsol[:,:,τ] = xsolθ[:,:,θconv,τ] #set socio-devo stable resident as resident
        #Genotypic traits under socio-devo stable resident at the next evolutionary time
        ysol[:,:,τ+1] = reshape(vcat([ysol[:,a,τ] for a in scenario.newbornAge:scenario.Na]...) + ι(xsol[:,:,τ],scenario)*Hy(scenario)*dwdy(xsol[:,:,τ],ysol[:,:,τ],scenario),(scenario.Ng,scenario.Na))
        SDTOC=Dates.canonicalize(Dates.CompoundPeriod(Dates.now()-SDTIC))
        println("Finished run for τ=$(τ) in $(SDTOC)")
        end
        TOC=Dates.canonicalize(Dates.CompoundPeriod(Dates.now()-TIC))
        println("Finished run in $(TOC)")
        println(Dates.now())

    #Save genotypic trait solutions to csv files, with age in rows and tau in columns
    ysolb = DataFrame(ysol[1,:,:], :auto);
    ysolr = DataFrame(ysol[2,:,:], :auto);
    ysols = DataFrame(ysol[3,:,:], :auto);
    CSV.write("scenario=$(scenarioName(scenario)).ysolb.P1=$(scenario.P1).P2=$(scenario.P2).P3=$(scenario.P3).competence=$(scenario.competence).cooperation=$(scenario.cooperation).aUnit=$(scenario.aUnit).tauend=$(scenario.τend).eta1=$(scenario.η1).y0=$(IC(scenario)[2]).csv", ysolb)
    CSV.write("scenario=$(scenarioName(scenario)).ysolr.P1=$(scenario.P1).P2=$(scenario.P2).P3=$(scenario.P3).competence=$(scenario.competence).cooperation=$(scenario.cooperation).aUnit=$(scenario.aUnit).tauend=$(scenario.τend).eta1=$(scenario.η1).y0=$(IC(scenario)[2]).csv", ysolr)
    CSV.write("scenario=$(scenarioName(scenario)).ysols.P1=$(scenario.P1).P2=$(scenario.P2).P3=$(scenario.P3).competence=$(scenario.competence).cooperation=$(scenario.cooperation).aUnit=$(scenario.aUnit).tauend=$(scenario.τend).eta1=$(scenario.η1).y0=$(IC(scenario)[2]).csv", ysols)

    #Save phenotypic trait solutions to csv files, with age in rows and tau in columns
    xsolb = DataFrame(xsol[1,:,:], :auto);
    xsolr = DataFrame(xsol[2,:,:], :auto);
    xsols = DataFrame(xsol[3,:,:], :auto);
    xsolk = DataFrame(xsol[4,:,:], :auto);
    CSV.write("scenario=$(scenarioName(scenario)).xsolb.P1=$(scenario.P1).P2=$(scenario.P2).P3=$(scenario.P3).competence=$(scenario.competence).cooperation=$(scenario.cooperation).aUnit=$(scenario.aUnit).tauend=$(scenario.τend).eta1=$(scenario.η1).y0=$(IC(scenario)[2]).csv", xsolb)
    CSV.write("scenario=$(scenarioName(scenario)).xsolr.P1=$(scenario.P1).P2=$(scenario.P2).P3=$(scenario.P3).competence=$(scenario.competence).cooperation=$(scenario.cooperation).aUnit=$(scenario.aUnit).tauend=$(scenario.τend).eta1=$(scenario.η1).y0=$(IC(scenario)[2]).csv", xsolr)
    CSV.write("scenario=$(scenarioName(scenario)).xsols.P1=$(scenario.P1).P2=$(scenario.P2).P3=$(scenario.P3).competence=$(scenario.competence).cooperation=$(scenario.cooperation).aUnit=$(scenario.aUnit).tauend=$(scenario.τend).eta1=$(scenario.η1).y0=$(IC(scenario)[2]).csv", xsols)
    CSV.write("scenario=$(scenarioName(scenario)).xsolk.P1=$(scenario.P1).P2=$(scenario.P2).P3=$(scenario.P3).competence=$(scenario.competence).cooperation=$(scenario.cooperation).aUnit=$(scenario.aUnit).tauend=$(scenario.τend).eta1=$(scenario.η1).y0=$(IC(scenario)[2]).csv", xsolk)

    println("Finnished running the $(scenarioName(scenario)) scenario")

end

scenario=sapiensScenario
scenarioNameValue="sapiens"

#load solution of phenotypic traits
xsol=zeros(scenario.Np,scenario.Na,scenario.τend);

xsolb=CSV.File("scenario=$(scenarioNameValue).xsolb.P1=$(scenario.P1).P2=$(scenario.P2).P3=$(scenario.P3).competence=$(scenario.competence).cooperation=$(scenario.cooperation).aUnit=$(scenario.aUnit).tauend=$(scenario.τend).eta1=$(scenario.η1).y0=$(IC(scenario)[2]).csv") |> Tables.matrix;
xsolr=CSV.File("scenario=$(scenarioNameValue).xsolr.P1=$(scenario.P1).P2=$(scenario.P2).P3=$(scenario.P3).competence=$(scenario.competence).cooperation=$(scenario.cooperation).aUnit=$(scenario.aUnit).tauend=$(scenario.τend).eta1=$(scenario.η1).y0=$(IC(scenario)[2]).csv") |> Tables.matrix;
xsols=CSV.File("scenario=$(scenarioNameValue).xsols.P1=$(scenario.P1).P2=$(scenario.P2).P3=$(scenario.P3).competence=$(scenario.competence).cooperation=$(scenario.cooperation).aUnit=$(scenario.aUnit).tauend=$(scenario.τend).eta1=$(scenario.η1).y0=$(IC(scenario)[2]).csv") |> Tables.matrix;
xsolk=CSV.File("scenario=$(scenarioNameValue).xsolk.P1=$(scenario.P1).P2=$(scenario.P2).P3=$(scenario.P3).competence=$(scenario.competence).cooperation=$(scenario.cooperation).aUnit=$(scenario.aUnit).tauend=$(scenario.τend).eta1=$(scenario.η1).y0=$(IC(scenario)[2]).csv") |> Tables.matrix;

xsol[1,:,:]=xsolb[:,:];
xsol[2,:,:]=xsolr[:,:];
xsol[3,:,:]=xsols[:,:];
xsol[4,:,:]=xsolk[:,:];

#load solution of genotypic traits 
ysol=zeros(scenario.Ng,scenario.Na,scenario.τend+1);

ysolb=CSV.File("scenario=$(scenarioNameValue).ysolb.P1=$(scenario.P1).P2=$(scenario.P2).P3=$(scenario.P3).competence=$(scenario.competence).cooperation=$(scenario.cooperation).aUnit=$(scenario.aUnit).tauend=$(scenario.τend).eta1=$(scenario.η1).y0=$(IC(scenario)[2]).csv") |> Tables.matrix;
ysolr=CSV.File("scenario=$(scenarioNameValue).ysolr.P1=$(scenario.P1).P2=$(scenario.P2).P3=$(scenario.P3).competence=$(scenario.competence).cooperation=$(scenario.cooperation).aUnit=$(scenario.aUnit).tauend=$(scenario.τend).eta1=$(scenario.η1).y0=$(IC(scenario)[2]).csv") |> Tables.matrix;
ysols=CSV.File("scenario=$(scenarioNameValue).ysols.P1=$(scenario.P1).P2=$(scenario.P2).P3=$(scenario.P3).competence=$(scenario.competence).cooperation=$(scenario.cooperation).aUnit=$(scenario.aUnit).tauend=$(scenario.τend).eta1=$(scenario.η1).y0=$(IC(scenario)[2]).csv") |> Tables.matrix;

ysol[1,:,:]=ysolb[:,:];
ysol[2,:,:]=ysolr[:,:];
ysol[3,:,:]=ysols[:,:];

#Make plots of y vs age
function panelLabel(i)
    if i==1
        "a"
    elseif i==2
        "b"
    elseif i==3
        "c"
    end
end
tic=Dates.now()
for k in [1,2,3] #for growth effort for brain size, follicle count, and soma size
    p16(k,1,ysol,scenario) #the second argument 1 is for a dense τ sample
    local xpdfPlotFilename = "FigS1$(panelLabel(k)).pdf"
    savefig(xpdfPlotFilename)
end
toc=Dates.canonicalize(Dates.CompoundPeriod(Dates.now()-tic))
println("Finished Fig. S1a-c in $(toc)")
println(Dates.now())

#Make plots of q vs age
function panelLabel(i)
    if i==1
        "d"
    elseif i==2
        "e"
    elseif i==3
        "f"
    end
end
tic=Dates.now()
for k in [1,2,3] #for growth allocation for brain size, follicle count, and soma size
    p16q(k,1,ysol,scenario) #the second argument 1 is for a dense τ sample
    local xpdfPlotFilename = "FigS1$(panelLabel(k)).pdf"
    savefig(xpdfPlotFilename)
end
toc=Dates.canonicalize(Dates.CompoundPeriod(Dates.now()-tic))
println("Finished Fig. S1d-f in $(toc)")
println(Dates.now())

tic=Dates.now()
    p16qz(2,1,ysol,scenario) #the second argument 1 is for a dense τ sample
    xpdfPlotFilename = "FigS1eInset.pdf"
    savefig(xpdfPlotFilename)
toc=Dates.canonicalize(Dates.CompoundPeriod(Dates.now()-tic))
println("Finished Fig. S1e inset in $(toc)")
println(Dates.now())

#Make plot of Bsyn vs age
tic=Dates.now()
    p25(1,xsol,scenario) #the second argument 1 is for a dense τ sample
    xpdfPlotFilename = "FigS1g.pdf"
    savefig(xpdfPlotFilename)
toc=Dates.canonicalize(Dates.CompoundPeriod(Dates.now()-tic))
println("Finished Fig. S1g in $(toc)")
println(Dates.now())

#Make plots of x vs age
function panelLabel(i)
    if i==1
        "h"
    elseif i==2
        "i"
    elseif i==3
        "j"
    elseif i==4
        "k"
    end
end
tic=Dates.now()
for k in 1:4 #for brain size, follicle count, soma size, and skill level
    p17(k,1,xsol,scenario) #the second argument 1 is for a dense τ sample
    local xpdfPlotFilename = "FigS1$(panelLabel(k)).pdf"
    savefig(xpdfPlotFilename)
end
toc=Dates.canonicalize(Dates.CompoundPeriod(Dates.now()-tic))
println("Finished Fig. S1h-k in $(toc)")
println(Dates.now())

#Make plot of adult brain size and adult skill level vs evolutionary time τ
tic=Dates.now()
    p19(plotAge,xsol,scenario)
    xpdfPlotFilename = "FigS1l.pdf"
    savefig(xpdfPlotFilename)
toc=Dates.canonicalize(Dates.CompoundPeriod(Dates.now()-tic))
println("Finished Fig. S1l in $(toc)")
println(Dates.now())

#Make plot of adult body size vs evolutionary time τ
tic=Dates.now()
    p20(plotAge,xsol,scenario)
    xpdfPlotFilename = "FigS1m.pdf"
    savefig(xpdfPlotFilename)
toc=Dates.canonicalize(Dates.CompoundPeriod(Dates.now()-tic))
println("Finished Fig. S1m in $(toc)")
println(Dates.now())

#Make plot of adult EQ vs evolutionary time τ
tic=Dates.now()
    p21(plotAge,xsol,scenario)
    xpdfPlotFilename = "FigS1n.pdf"
    savefig(xpdfPlotFilename)
toc=Dates.canonicalize(Dates.CompoundPeriod(Dates.now()-tic))
println("Finished Fig. S1n in $(toc)")
println(Dates.now())

#Make plot of body size vs age
tic=Dates.now()
    p18(1,xsol,scenario) #dense τ sample
    xpdfPlotFilename = "FigS1o.pdf"
    savefig(xpdfPlotFilename)
toc=Dates.canonicalize(Dates.CompoundPeriod(Dates.now()-tic))
println("Finished Fig. S1o in $(toc)")
println(Dates.now())

#Make plot of weight velocity vs age
tic=Dates.now()
    p18v(1,xsol,scenario) #dense τ sample
    xpdfPlotFilename = "FigS1oInset.pdf"
    savefig(xpdfPlotFilename)
toc=Dates.canonicalize(Dates.CompoundPeriod(Dates.now()-tic))
println("Finished Fig. S1o inset in $(toc)")
println(Dates.now())

#Make plot of Bsynk vs age
tic=Dates.now()
    p26(1,xsol,ysol,scenario) #the second argument 1 is for a dense τ sample
    xpdfPlotFilename = "FigS1p.pdf"
    savefig(xpdfPlotFilename)
toc=Dates.canonicalize(Dates.CompoundPeriod(Dates.now()-tic))
println("Finished Fig. S1p in $(toc)")
println(Dates.now())
