# Supplementary material for: Evolutionary–developmental (evo-devo) dynamics of hominin brain size
Source: Nat Hum Behav. 2024 May 27;8(7):1321–33. doi: 10.1038/s41562-024-01887-8 (PMC11272587; doi:10.1038/s41562-024-01887-8)
Supplement: Supplementary file 4 — Computer code. This file contains the computer code to run the brain model and make the figures and video in the main text and Supplementary Information. [file 41562_2024_1887_MOESM4_ESM.zip › ComputerCode/Fig2b.jl]

cd(dirname(@__FILE__)) #to go to the directory where this file is saved

using Plots
using Dates #For current time with Dates.now()
using CSV #To read data files
using DataFrames #To read csv data files

#Load parameters and functions of the brain model
include("BrainParameters.jl") #load parameter values
using ..Main.BrainParameters
include("BrainInitialConditions.jl") #load initial conditions
using ..Main.BrainInitialConditions
include("BrainFunctions.jl") #load functions of the brain model
using ..Main.BrainFunctions

include("PrimateData.jl") #load primate data
using ..Main.PrimateData
include("BrainPlotFunctions.jl") #load functions to plot results of the brain model
using ..Main.BrainPlotFunctions

#Enter parameter values for afarensis and sapiens scenarios
afarensisScenario=Parameters(yinit=6,P1=0.0,P2=0.9,P3=0.0,P4=0.1,competence=1,cooperation=3)
scenario1=afarensisScenario
scenarioANameValue="afarensis"
sapiensScenario=Parameters(yinit=7,P1=0.6,P2=0.3,P3=0.0,P4=0.1,competence=2,cooperation=3)
scenario2=sapiensScenario
scenarioSNameValue="sapiens"

#load solution of phenotypic traits for afarensis scenario
xsolbA=CSV.File("scenario=$(scenarioANameValue).xsolb.P1=$(scenario1.P1).P2=$(scenario1.P2).P3=$(scenario1.P3).competence=$(scenario1.competence).cooperation=$(scenario1.cooperation).aUnit=$(scenario1.aUnit).tauend=$(scenario1.τend).eta1=$(scenario1.η1).y0=$(IC(scenario1)[2]).csv") |> Tables.matrix;
xsolrA=CSV.File("scenario=$(scenarioANameValue).xsolr.P1=$(scenario1.P1).P2=$(scenario1.P2).P3=$(scenario1.P3).competence=$(scenario1.competence).cooperation=$(scenario1.cooperation).aUnit=$(scenario1.aUnit).tauend=$(scenario1.τend).eta1=$(scenario1.η1).y0=$(IC(scenario1)[2]).csv") |> Tables.matrix;
xsolsA=CSV.File("scenario=$(scenarioANameValue).xsols.P1=$(scenario1.P1).P2=$(scenario1.P2).P3=$(scenario1.P3).competence=$(scenario1.competence).cooperation=$(scenario1.cooperation).aUnit=$(scenario1.aUnit).tauend=$(scenario1.τend).eta1=$(scenario1.η1).y0=$(IC(scenario1)[2]).csv") |> Tables.matrix;
xsolkA=CSV.File("scenario=$(scenarioANameValue).xsolk.P1=$(scenario1.P1).P2=$(scenario1.P2).P3=$(scenario1.P3).competence=$(scenario1.competence).cooperation=$(scenario1.cooperation).aUnit=$(scenario1.aUnit).tauend=$(scenario1.τend).eta1=$(scenario1.η1).y0=$(IC(scenario1)[2]).csv") |> Tables.matrix;
xsolBA=xsolbA+xsolrA+xsolsA

#load solution of phenotypic traits for sapiens scenario
xsolbS=CSV.File("scenario=$(scenarioSNameValue).xsolb.P1=$(scenario2.P1).P2=$(scenario2.P2).P3=$(scenario2.P3).competence=$(scenario2.competence).cooperation=$(scenario2.cooperation).aUnit=$(scenario2.aUnit).tauend=$(scenario2.τend).eta1=$(scenario2.η1).y0=$(IC(scenario2)[2]).csv") |> Tables.matrix;
xsolrS=CSV.File("scenario=$(scenarioSNameValue).xsolr.P1=$(scenario2.P1).P2=$(scenario2.P2).P3=$(scenario2.P3).competence=$(scenario2.competence).cooperation=$(scenario2.cooperation).aUnit=$(scenario2.aUnit).tauend=$(scenario2.τend).eta1=$(scenario2.η1).y0=$(IC(scenario2)[2]).csv") |> Tables.matrix;
xsolsS=CSV.File("scenario=$(scenarioSNameValue).xsols.P1=$(scenario2.P1).P2=$(scenario2.P2).P3=$(scenario2.P3).competence=$(scenario2.competence).cooperation=$(scenario2.cooperation).aUnit=$(scenario2.aUnit).tauend=$(scenario2.τend).eta1=$(scenario2.η1).y0=$(IC(scenario2)[2]).csv") |> Tables.matrix;
xsolkS=CSV.File("scenario=$(scenarioSNameValue).xsolk.P1=$(scenario2.P1).P2=$(scenario2.P2).P3=$(scenario2.P3).competence=$(scenario2.competence).cooperation=$(scenario2.cooperation).aUnit=$(scenario2.aUnit).tauend=$(scenario2.τend).eta1=$(scenario2.η1).y0=$(IC(scenario2)[2]).csv") |> Tables.matrix;
xsolBS=xsolbS+xsolrS+xsolsS

############################################
#Plot of ln xb vs ln xB at a given age (brain-body allometry)

#Define axes limits depending on scenario
function xlimsp37(scenario)
    if IC(scenario)[2]=="somewhatNaive"||IC(scenario)[2]=="highlySpecified"||IC(scenario)[2]=="afarensis"||IC(scenario)[2]=="afarensisFromEcoSols"||IC(scenario)[2]=="afarensisFromNaive2"||IC(scenario)[2]=="somewhatNaive2"
        (20,90)
    elseif IC(scenario)[2]=="ecoSols"
        (45,49)
    end
end
function ylimsp37(scenario)
    if IC(scenario)[2]=="somewhatNaive"||IC(scenario)[2]=="highlySpecified"||IC(scenario)[2]=="afarensis"||IC(scenario)[2]=="afarensisFromEcoSols"||IC(scenario)[2]=="afarensisFromNaive2"||IC(scenario)[2]=="somewhatNaive2"
        (0.35,1.7)
    elseif IC(scenario)[2]=="ecoSols"
        (1.2,1.28)
    end
end
function p37alt(a)
    # linear regression for brain vs body size at age 40 over evolutionary time
    X = hcat(ones(length(xsolBS[1,:])),log.(xsolBS[rescaleAge(a,scenario2),:]));
    Y = log.(xsolbS[rescaleAge(a,scenario2),:]); 
    intercept,slope = inv(X'*X)*(X'*Y);
    # plot the regression line
    plot(x -> exp(intercept)*x^slope, 
        xlims = xlimsp37(scenario2),
        ylims = ylimsp37(scenario2),
        color = :red,
        legendfontsize = LegendFontSize-5,
        tickfontsize = TickFontSize-5,
        xaxis=:log, yaxis=:log,
        xticks=(xlimsp37(scenario2)[1]:10:xlimsp37(scenario2)[2],xlimsp37(scenario2)[1]:10:xlimsp37(scenario2)[2]),
        yticks=(.5:.5:1.5,.5:.5:1.5),
        legend =:none,
        lw=10)
    #add slope value to the plot
    annotate!.((xlimsp37(scenario2)[2]-xlimsp37(scenario2)[1])/10+xlimsp37(scenario2)[1], (ylimsp37(scenario2)[2]-ylimsp37(scenario2)[1])/2+ylimsp37(scenario2)[1], 
        text.(round(slope,digits=2), :red, :left,15))
    #add empirical interspecific data of brain vs body size
    scatter!(testData[1,:],testData[2,:], 
        series_annotations = 1:length(testData[1,:]),
        color=:green,
        markeralpha=0.5,
        markershape = :rect,
        markersize = 15)
    #add the brain vs body size at age 40 over evolutionary time for sapiens scenario
    plot!(xsolBS[rescaleAge(a,scenario2),:],xsolbS[rescaleAge(a,scenario2),:],
                legendfontsize = LegendFontSize-5,
                tickfontsize = TickFontSize-5,
                markershape = :circle,
                markersize = 10,
                markerstrokewidth=markerStrokeWidth,#1,
                xaxis=:log, yaxis=:log,
                marker_z=1:scenario2.τend,
                legend=:none)
    #add the brain vs body size at age 40 over evolutionary time for afarensis scenario
    plot!(xsolBA[rescaleAge(a,scenario1),:],xsolbA[rescaleAge(a,scenario1),:],
                legendfontsize = LegendFontSize-5,
                tickfontsize = TickFontSize-5,
                markershape = :circle,
                markersize = 10,
                markerstrokewidth=markerStrokeWidth,#1,
                xaxis=:log, yaxis=:log,
                marker_z=1:scenario1.τend,
                legend=:none)
end

#Make plot of brain size vs body size at 40y (brain-body allometry) for sapiens and afarensis scenarios
tic=Dates.now()
    p37alt(plotAge)
    xpdfPlotFilename = "Fig2b.pdf"
    savefig(xpdfPlotFilename)
toc=Dates.canonicalize(Dates.CompoundPeriod(Dates.now()-tic))
println("Finished Fig. 2b in $(toc)")
println(Dates.now())
