# Supplementary material for: Evolutionary–developmental (evo-devo) dynamics of hominin brain size
Source: Nat Hum Behav. 2024 May 27;8(7):1321–33. doi: 10.1038/s41562-024-01887-8 (PMC11272587; doi:10.1038/s41562-024-01887-8)
Supplement: Supplementary file 4 — Computer code. This file contains the computer code to run the brain model and make the figures and video in the main text and Supplementary Information. [file 41562_2024_1887_MOESM4_ESM.zip › ComputerCode/Fig2a,S12.jl]

cd(dirname(@__FILE__)) #to go to the directory where this file is saved

using Distributions
using Plots
using LazySets, Polyhedra #For convex hull
using Dates #For current time with Dates.now()

include("BrainParameters.jl")
using ..Main.BrainParameters
include("BrainInitialConditions.jl") #load initial conditions
using ..Main.BrainInitialConditions
include("BrainFunctions.jl")
using ..Main.BrainFunctions

include("PrimateData.jl") #load primate data
using ..Main.PrimateData
include("BrainPlotFunctions.jl") #load functions to plot results of the brain model
using ..Main.BrainPlotFunctions

const distrib = "Normal" #chose distribution for y, either "Uniform" or "Normal"
const sampleSize = 1000000;

#Draw random resident genotypic traits from a given distribution and compute the resulting resident phenotype
if distrib == "Uniform"
    const params = [-3 2]
    const dist = Uniform(params[1],params[2]);
elseif distrib =="Normal"
    const params = [0 4];
    const dist = Normal(params[1],params[2]);
end

#Enter parameter values for the sapiens scenario
sapiensScenario=Parameters(yinit=7,P1=0.6,P2=0.3,P3=0.0,P4=0.1,competence=2,cooperation=3)

scenarioUsed=sapiensScenario

#Preallocate solution arrays for x and y
xsol=zeros(scenarioUsed.Np,scenarioUsed.Na,sampleSize)
ysol=zeros(scenarioUsed.Ng,scenarioUsed.Na,sampleSize)

#Initial conditions
xsol[:,1,:] .= IC(scenarioUsed)[1] #for developmental dynamics

#Function to obtain the resulting x for the random y
function xSol(par)
    for s in 1:sampleSize
        ysol[:,:,s] = reshape(rand(dist,par.Ng*par.Na),par.Ng,par.Na,1); 
        for j = par.newbornAge:par.Na-1
            xsol[:,j+1,s] = [g(i,j,xsol[:,j,s],ysol[:,j,s],par) for i in 1:par.Np]
        end
    end
end

#Obtain the resulting x for the random y
tic=Dates.now()
println("Started generating y sample and resulting x sample at $(tic). For sampleSize=1000000, this takes about 1 hour and about 25GB of RAM. If less time or RAM are desired, reduce sampleSize")
xSol(scenarioUsed)
toc=Dates.canonicalize(Dates.CompoundPeriod(Dates.now()-tic))
println("Finished generating y and x sample in $(toc)")
println(Dates.now())

#the following function plots Fig. 2a and prints the coefficient of determination of the linear regression
function p37alt2(a,par)
    # linear regression for brain vs body size at age a over sampled y
    #first filter points for which body size is not equal to brain size
    xBsample=[xB(xsol[:,rescaleAge(a,par),s]) for s in 1:sampleSize];
    xbsample=xsol[1,rescaleAge(a,par),:];
    xBbsample=[xBsample xbsample];
    subsampleIndex=[xBbsample[i,1]!=xBbsample[i,2] for i in 1:length(xBsample)]
    subsampleFailedIndex=[xBbsample[i,1]==xBbsample[i,2] for i in 1:length(xBsample)]
    subsample=xBbsample[subsampleIndex,:];
    subsampleFailed=xBbsample[subsampleFailedIndex,:];
    xBsubsample=subsample[:,1];
    xbsubsample=subsample[:,2];
    nonFailedCount=length(xBsubsample) #report number of non-failed organisms
    println("Number of non-failed organisms in the sample: $(nonFailedCount)")
    X = hcat(ones(length(xBsubsample)),log.(xBsubsample));
    Y = log.(xbsubsample);
    intercept,slope = inv(X'*X)*(X'*Y);
    xlimsp=(0.01,130);#limits of x axis
    ylimsp=(0.01,1.7);#limits of y axis
    #compute the coefficient of determination
    R2=1-sum((Y.-(intercept.+slope*log.(xBsubsample))).^2)/sum((Y.-(sum(Y)/length(Y))).^2)
    println("R2 = $(R2)")
    # plot the regression line
    plot(x -> exp(intercept)*x^slope, 
        xlims = xlimsp,
        ylims = ylimsp,
        color = :red,
        legendfontsize = LegendFontSize-5,
        tickfontsize = TickFontSize-5,
        xaxis=:log, yaxis=:log,
        xticks=([0.01,0.1,1,10,90],[0.01,0.1,1,10,90]),
        yticks=([0.01,0.1,1,1.7],[0.01,0.1,1,1.7]),
        legend =:none,
        lw=10)
    #add the brain vs body size at age a for failed organisms
    bodyFailed=unique(round.(subsampleFailed[:,2],digits=4)) #round body sizes of failed organisms to 4 digits and pick unique values
    scatter!(bodyFailed,bodyFailed, 
        alpha=0.5,
        markersize = 2,
        color=:gray,
        markerstrokewidth=0.0,
        xlims = xlimsp,
        ylims = ylimsp,
        xaxis=:log, yaxis=:log,
        legend =:none)
    #add the brain vs body size at age a for non-failed organisms
    scatter!(subsample[:,1],subsample[:,2],
                legendfontsize = LegendFontSize-5,
                tickfontsize = TickFontSize-5,
                markersize = 2,#10,
                xaxis=:log, yaxis=:log,
                color=:black,
                #markeralpha=0.5,
                legend = :none)
    #add slope value to the plot
    annotate!.(10^(-1), 1, 
        text.(round(slope,digits=2), :red, :left,15))
    #add empirical interspecific data of brain vs body size
    #for hominins
    pointsHominin=[[testData[1,s],testData[2,s]] for s in 1:length(testData[1,:])];
    hullHominin=convex_hull(pointsHominin);
    plot!(VPolygon(hullHominin), 
        alpha=0.5,
        color=:green,
        xlims = xlimsp,
        ylims = ylimsp,
        xaxis=:log, yaxis=:log,
        legend =:none)
    #for lemurs and lorises
    pointsLemursLorises=[[testDataLemursLorises[1,s],testDataLemursLorises[2,s]] for s in 1:length(testDataLemursLorises[1,:])];
    hullLemursLorises=convex_hull(pointsLemursLorises);
    plot!(VPolygon(hullLemursLorises), 
        alpha=0.5,
        color=:orange,
        xlims = xlimsp,
        ylims = ylimsp,
        xaxis=:log, yaxis=:log,
        legend =:none)
    #for lesser apes and cercopithecines
    pointsLesserApesCercopithecines=[[testDataLesserApesCercopithecines[1,s],testDataLesserApesCercopithecines[2,s]] for s in 1:length(testDataLesserApesCercopithecines[1,:])];
    hullLesserApesCercopithecines=convex_hull(pointsLesserApesCercopithecines);
    plot!(VPolygon(hullLesserApesCercopithecines), 
        alpha=0.5,
        color=:blue,
        xlims = xlimsp,
        ylims = ylimsp,
        xaxis=:log, yaxis=:log,
        legend =:none)
    #for great apes
    pointsGreatApes=[[testDataGreatApes[1,s],testDataGreatApes[2,s]] for s in 1:length(testDataGreatApes[1,:])];
    hullGreatApes=convex_hull(pointsGreatApes);
    plot!(VPolygon(hullGreatApes), 
        alpha=0.5,
        color=:pink,
        xlims = xlimsp,
        ylims = ylimsp,
        xaxis=:log, yaxis=:log,
        legend =:none)
end

#Make plots of brain size vs body size at 40y
tic=Dates.now()
    p37alt2(plotAge,scenarioUsed)
    xpdfPlotFilename = "Fig2a.pdf"
    savefig(xpdfPlotFilename)
toc=Dates.canonicalize(Dates.CompoundPeriod(Dates.now()-tic))
println("Finished Fig. 2a in $(toc)")
println(Dates.now())

############################################
#The following makes plots of the phenotype of four ``failed organisms''
#Find indices for four failed organisms; that is, four samples for which body size at 40y equals brain size at 40y of age
tic=Dates.now()
sFailedOrganism = [0,0,0,0] #initialize the vector of indices
global counterFailed=1;
for s in 1:sampleSize
    if xB(xsol[:,rescaleAge(plotAge,scenarioUsed),s])==xsol[1,rescaleAge(plotAge,scenarioUsed),s]; #determine if body size equals brain size at 40 y of age
        sFailedOrganism[counterFailed] = s
        global counterFailed=counterFailed+1;
        if counterFailed==5
            break
        end
    end
end
toc=Dates.canonicalize(Dates.CompoundPeriod(Dates.now()-tic))
println("Finished finding failed organisms in $(toc)")
println(Dates.now())

#Plots of y
function p16failedOrgs(i,j,par)
    plot(0:par.aUnit:(par.Na-1)*par.aUnit,ysol[i,:,sFailedOrganism],
            ylims = (-6,6),
            palette=:lighttest,
            color = colorlines(j),
            markersize = markersizes,
            markershape = shapelines(j),
            markerstrokewidth=markerStrokeWidth,
            legend = nothing,
            legendfontsize = LegendFontSize,
            tickfontsize = TickFontSize,
            lw=2)
end

#Plots of q
function p16qfailedOrgs(i,j,par)
    plot(0:par.aUnit:(par.Na-1)*par.aUnit,[q(i,ysol[:,a,s]) for a in par.newbornAge:par.Na, s in sFailedOrganism],
            ylims = (0,1),
            palette=:lighttest,
            color = colorlines(j),
            markersize = markersizes,
            markerstrokewidth=markerStrokeWidth,
            markershape = shapelines(j),
            legend = nothing,
            legendfontsize = LegendFontSize,
            tickfontsize = TickFontSize,
            lw=2)
end

#Plots of x
function p17failedOrgs(k,j,par)
    function ymax(k)
        maximum(maximum(xsol[k,:,sFailedOrganism]))
    end
    plot(0:par.aUnit:(par.Na-1)*par.aUnit,xsol[k,:,sFailedOrganism],
            ylims = (0,1.05*ymax(k)),
            palette=:lighttest,
            color = colorlines(j),
            markersize = markersizes,
            markerstrokewidth=markerStrokeWidth,
            markershape = shapelines(j),
            legend = nothing,
            legendfontsize = LegendFontSize,
            tickfontsize = TickFontSize,
            lw=2)
    #add one value of x at 40 y of age to the plot
    annotate!.(40, 0.5*ymax(k), 
        text.(round(xsol[k,rescaleAge(plotAge,par),sFailedOrganism[4]],digits=4), :red, :left,15))
end

#Plot of body size
function p18failedOrgs(j,par)
    plot(0:par.aUnit:(par.Na-1)*par.aUnit,[xB(xsol[:,a,s]) for a in par.newbornAge:par.Na, s in sFailedOrganism],
        ylims = (0,1.05*maximum([maximum([xB(xsol[:,a,s]) for a in par.newbornAge:par.Na, s in sFailedOrganism])])),
        palette=:lighttest,
        color = colorlines(j),
        markersize = markersizes,
        markerstrokewidth=markerStrokeWidth,#1,
        markershape = shapelines(j),
        legend = nothing,
        legendfontsize = LegendFontSize,
        tickfontsize = TickFontSize,
        lw=2)
    #add one value of xB at 40 y of age to the plot
    annotate!.(40, 0.5*maximum([maximum([xB(xsol[:,a,s]) for a in par.newbornAge:par.Na, s in sFailedOrganism])]), 
        text.(round(xB(xsol[:,rescaleAge(plotAge,par),sFailedOrganism[4]]),digits=4), :red, :left,15))
end

#Make plots of y
function panelLabel(i)
    if i==1
        "a"
    elseif i==2
        "b"
    elseif i==3
        "c"
    end
end
tic=Dates.now()
for i in 1:scenarioUsed.Ng
    p16failedOrgs(i,1,scenarioUsed) 
    local ypdfPlotFilename = "FigS12$(panelLabel(i)).pdf"
    savefig(ypdfPlotFilename)

end
toc=Dates.canonicalize(Dates.CompoundPeriod(Dates.now()-tic))
println("Finished Fig. S12a-c in $(toc)")
println(Dates.now())

#Make plots of q
function panelLabel(i)
    if i==1
        "d"
    elseif i==2
        "e"
    elseif i==3
        "f"
    end
end
tic=Dates.now()
for i in 1:scenarioUsed.Ng
    p16qfailedOrgs(i,1,scenarioUsed) 
    local ypdfPlotFilename = "FigS12$(panelLabel(i)).pdf"
    savefig(ypdfPlotFilename)

end
toc=Dates.canonicalize(Dates.CompoundPeriod(Dates.now()-tic))
println("Finished S12d-f in $(toc)")
println(Dates.now())

#Make plots of x
function panelLabel(i)
    if i==1
        "h"
    elseif i==2
        "i"
    elseif i==3
        "j"
    elseif i==4
        "k"
    end
end
tic=Dates.now()
for i in 1:scenarioUsed.Np
    p17failedOrgs(i,1,scenarioUsed) 
    local xpdfPlotFilename = "FigS12$(panelLabel(i)).pdf"
    savefig(xpdfPlotFilename)
end
toc=Dates.canonicalize(Dates.CompoundPeriod(Dates.now()-tic))
println("Finished Fig. S12h-k in $(toc)")
println(Dates.now())

#Make plots of body size
tic=Dates.now()
    p18failedOrgs(1,scenarioUsed) 
    xpdfPlotFilename = "FigS12l.pdf"
    savefig(xpdfPlotFilename)
toc=Dates.canonicalize(Dates.CompoundPeriod(Dates.now()-tic))
println("Finished Fig. S12l in $(toc)")
println(Dates.now())

# Plots of Bsyn and Bsynk
function p25failedOrgs(j,par)
    plot(0:par.aUnit:(par.Na-1)*par.aUnit,[Bsyn(a,xsol[:,a,s],par)/par.RescaleTimeInParameters for a in par.newbornAge:par.Na, s in sFailedOrganism],
            palette=:lighttest,
            color = colorlines(j),
            markersize = markersizes,
            markershape = shapelines(j),
            markerstrokewidth=markerStrokeWidth,
            legend = nothing,
            legendfontsize = LegendFontSize,
            tickfontsize = TickFontSize,
            lw=2)
end

function p26failedOrgs(j,par)
    plot(0:par.aUnit:(par.Na-1)*par.aUnit,[Bsynk(a,xsol[:,a,s],ysol[:,a,s],par)/par.RescaleTimeInParameters for a in par.newbornAge:par.Na, s in sFailedOrganism],
            palette=:lighttest,
            color = colorlines(j),
            markersize = markersizes,
            markershape = shapelines(j),
            markerstrokewidth=markerStrokeWidth,
            legend = nothing,
            legendfontsize = LegendFontSize,
            tickfontsize = TickFontSize,
            lw=2)
end

#Make plot of Bsyn
tic=Dates.now()
    p25failedOrgs(1,scenarioUsed)
    xpdfPlotFilename = "FigS12g.pdf"
    savefig(xpdfPlotFilename)
toc=Dates.canonicalize(Dates.CompoundPeriod(Dates.now()-tic))
println("Finished Fig. S12g in $(toc)")
println(Dates.now())

#Make plot of Bsynk
tic=Dates.now()
    p26failedOrgs(1,scenarioUsed)
    xpdfPlotFilename = "FigS12m.pdf"
    savefig(xpdfPlotFilename)
toc=Dates.canonicalize(Dates.CompoundPeriod(Dates.now()-tic))
println("Finished Fig. S12m in $(toc)")
println(Dates.now())
