# Supplementary material for: Evolutionary–developmental (evo-devo) dynamics of hominin brain size
Source: Nat Hum Behav. 2024 May 27;8(7):1321–33. doi: 10.1038/s41562-024-01887-8 (PMC11272587; doi:10.1038/s41562-024-01887-8)
Supplement: Supplementary file 4 — Computer code. This file contains the computer code to run the brain model and make the figures and video in the main text and Supplementary Information. [file 41562_2024_1887_MOESM4_ESM.zip › ComputerCode/PrimateData.jl]

module PrimateData

export dataa, dataxB, dataxb, dataaxBPT, dataxBPT, dataaxbPT, dataxbPT
export Homo_sapiens, Homo_neanderthalensis, Homo_heidelbergensis
export Homo_erectus, Homo_ergaster, Australopithecus_sediba, Homo_habilis
export Paranthropus_boisei, Paranthropus_robustus, Australopithecus_africanus
export Australopithecus_afarensis, Homo_naledi, Homo_floresiensis, testData
export testDataLemursLorises, testDataLesserApesCercopithecines, testDataGreatApes

# Data (observed values of various quantities in H. sapiens; from https://www.pnas.org/doi/10.1073/pnas.1323099111)
dataa=[0, 1, 2, 3, 4, 5, 6, 7, 8, 9, 10, 11, 12, 13, 14, 15, 25]; #Age
dataxB=[2.4, 8.1, 11.9, 14.4, 16.1, 17.7, 19.8, 22.6, 26.1, 29.9, 33.8, 37.6, 40.9, 43.6, 45.8, 47.4, 51.1]; #Body mass
dataxb=[0.3372, 0.5848, 1.0598, 1.1042, 1.1257, 1.1468, 1.1673, 1.1870, 1.2059, 1.2238, 1.2405, 1.2560, 1.2702, 1.2829, 1.2939, 1.3032, 1.3100]; #Brain mass
 
#Data (observed values in female Pan troglodytes)
#body size data from Fig 2 of https://onlinelibrary.wiley.com/doi/pdf/10.1002/(SICI)1096-8644(199601)99:1%3C43::AID-AJPA3%3E3.0.CO;2-0
dataaxBPT = [0, 1.7263157894736842, 3.7473684210526317, 5.684210526315789, 8, 9.978947368421052, 11.957894736842105, 13.76842105263158, 15.83157894736842, 17.894736842105264, 19.873684210526314, 22.063157894736843, 24.16842105263158, 26.14736842105263, 27.957894736842103, 29.894736842105264];
dataxBPT= [2.5233644859813076, 7.850467289719626, 14.766355140186917, 21.682242990654206, 30.934579439252335, 37.850467289719624, 42.429906542056074, 44.29906542056075, 44.95327102803738, 45.42056074766355, 46.35514018691589, 46.54205607476635, 46.44859813084112, 46.54205607476635, 46.63551401869159, 46.54205607476635];

#brain size data from Fig 6 of https://onlinelibrary.wiley.com/doi/epdf/10.1002/ajp.20012
dataaxbPT = [0, 0.9714285714285714, 2.0285714285714285, 3.0285714285714285, 4.142857142857142, 5.2, 6.2, 7.285714285714286, 8.314285714285713, 9.228571428571428, 10.257142857142856, 11.285714285714285, 12.257142857142856, 13.371428571428572, 14.37142857142857, 15.257142857142856, 16.228571428571428, 17.257142857142856, 18.228571428571428, 19.2, 20.114285714285714, 21.2, 22.114285714285714, 23.142857142857142, 24.142857142857142, 25.17142857142857, 26.34285714285714];
dataxbPT =0.001.*[178.16091954022988, 250.9578544061303, 310.34482758620686, 335.2490421455939, 352.49042145593876, 362.0689655172414, 369.7318007662835, 375.47892720306515, 379.3103448275863, 381.2260536398468, 385.0574712643678, 385.0574712643678, 385.0574712643678, 386.9731800766284, 386.9731800766284, 383.1417624521073, 381.2260536398468, 377.39463601532566, 375.47892720306515, 377.39463601532566, 377.39463601532566, 375.47892720306515, 373.56321839080465, 373.56321839080465, 373.56321839080465, 373.56321839080465, 371.64750957854403];

#Enter body and brain size data for 13 hominin species in kg
#Female data when available or mixed sex data otherwise
Homo_sapiens = [51.1, 1.3100]; ##As used in Forero & Gardner 2018
Homo_neanderthalensis = [66.4, 1.442];#2 #As used in Forero & Gardner 2018
Homo_heidelbergensis = [54.24, 1.16];#3 #As used in Forero & Gardner 2018
Homo_erectus = [55., 0.98]; #[51, 0.95123];#4 #As used in Forero & Gardner 2018
Homo_ergaster = [56, 0.849];#5 #As used in Forero & Gardner 2018
Australopithecus_sediba = [26.7, 0.42];#6
Homo_habilis = [32., 0.601]; #[32.6, 0.52241];#7 #As used in Forero & Gardner 2018
Paranthropus_boisei = [35.3, 0.48613];#8
Paranthropus_robustus = [24.0, 0.53]; #[30.1, 0.53];#9 (body size from https://www.sciencedirect.com/science/article/pii/S0047248415001311, brain size from https://www.science.org/doi/10.1126/sciadv.abe2101)
Australopithecus_africanus = [25.08, 0.43395]; #[30.5, 0.43395];#10 (body size from https://www.sciencedirect.com/science/article/pii/S0047248415001311, brain size from https://www.science.org/doi/10.1126/sciadv.abe2101)
Australopithecus_afarensis = [29., 0.434]; #[39.1, 0.415];#11 #As used in Forero & Gardner 2018
Homo_naledi = [37.4, 0.5];#12. #As used in Forero & Gardner 2018
Homo_floresiensis = [25, 0.4]; #13 #As used in Forero & Gardner 2018
testData = [Homo_sapiens Homo_neanderthalensis Homo_heidelbergensis Homo_erectus Homo_ergaster Australopithecus_sediba Homo_habilis Paranthropus_boisei Paranthropus_robustus Australopithecus_africanus Australopithecus_afarensis Homo_naledi Homo_floresiensis]

#Test data for lemurs and lorises body and brain sizes in log g (from https://www.science.org/doi/10.1126/sciadv.abe2101)
Lepilemur_dorsalis = [6.768493212,	1.902107526]
Lepilemur_leucopus = [6.406879986,	1.927164106]
Lepilemur_ruficaudatus = [6.690842277,	2.1102132]
Lepilemur_edwardsi = [6.836259277,	1.981001469]
Lepilemur_microdon = [6.877296071,	2.277267285]
Lepilemur_mustelinus = [6.65544035,	2.257587727]
Phaner_furcifer = [5.789960171,	1.909542505]
Microcebus_murinus = [4.17438727,	0.488580015]
Microcebus_rufus = [3.761200116,	0.542324291]
Mirza_coquereli = [5.743003188,	1.757857918]
Cheirogaleus_major = [5.991464547,	1.759580571]
Cheirogaleus_medius = [4.941642423,	0.955511445]
Indri_indri = [8.753845093,	3.549904702]
Avahi_occidentalis = [6.685860947,	2.073171929]
Avahi_laniger = [7.095893221,	2.288486169]
Propithecus_diadema = [8.720950029,	3.683866912]
Propithecus_edwardsi = [8.645058562,	3.676047475]
Propithecus_coquereli = [8.22389538,	3.407510744]
Propithecus_deckenii = [8.169619562,	3.406184923]
Propithecus_verreauxi = [7.99125393,	3.266141017]
Fossil_Hadropithecus_stenognathus = [10.37349118,	4.663439094]
Fossil_Archaeolemur_majori = [9.698920387,	4.532599493]
Eulemur_rubriventer = [7.580699752,	3.266903794]
Eulemur_coronatus = [7.073269717,	3.027715319]
Eulemur_macaco = [7.779048645,	3.199081198]
Eulemur_mongoz = [7.100027167,	3.004196352]
Eulemur_sanfordi = [7.646912572,	3.056356895]
Eulemur_albifrons = [7.756195344,	3.065724645]
Eulemur_fulvus = [7.737180078,	3.249211025]
Eulemur_collaris = [7.805865747,	3.157000421]
Eulemur_rufus = [7.705262475,	3.234749174]
Hapalemur_griseus = [6.563855527,	2.645465326]
Hapalemur_alaotrensis = [7.122866659,	2.624668592]
Lemur_catta = [7.700747795,	3.131136911]
Prolemur_simus = [7.673223121,	3.301008654]
Varecia_variegata = [8.181720455,	3.469478889]
Varecia_rubra = [8.151909873,	3.436564525]
Fossil_Megaladapis_edwardsi = [11.38509209,	4.919980926]
Daubentonia_madagascariensis = [7.845807503,	3.803323589]
Euoticus_elegantulus = [5.613128106,	1.710187816]
Euoticus_pallidus = [5.703782475,	1.646733697]
Galago_moholi = [4.997212274,	1.311031877]
Galago_senegalensis = [5.267858159,	1.376244025]
Galago_matschiei = [5.347107531,	1.530394705]
Galagoides_demidovii = [4.317488114,	0.97455964]
Galagoides_zanzibaricus = [4.96284463,	1.255616037]
Otolemur_crassicaudatus = [6.745236349,	2.332143895]
Otolemur_garnettii = [6.638567789,	2.442347035]
Perodicticus_potto = [6.727431725,	2.519308077]
Arctocebus_calabarensis = [5.733341277,	1.93441577]
Arctocebus_aureus = [5.347107531,	1.771556762]
Fossil_Mioeuoticus_shipmani = [7.154615357,	2.074429]
Loris_tardigradus = [5.262690189,	1.769854634]
Loris_lydekkerianus = [5.587248658,	1.846878768]
Nycticebus_pygmaeus = [5.726847748,	1.978239036]
Nycticebus_coucang = [6.481577129,	2.315501318]
#Collect and transform to kg
testDataLemursLorises = exp.([Lepilemur_dorsalis Lepilemur_leucopus Lepilemur_ruficaudatus Lepilemur_edwardsi Lepilemur_microdon Lepilemur_mustelinus Phaner_furcifer Microcebus_murinus Microcebus_rufus Mirza_coquereli Cheirogaleus_major Cheirogaleus_medius Indri_indri Avahi_occidentalis Avahi_laniger Propithecus_diadema Propithecus_edwardsi Propithecus_coquereli Propithecus_deckenii Propithecus_verreauxi Fossil_Hadropithecus_stenognathus Fossil_Archaeolemur_majori Eulemur_rubriventer Eulemur_coronatus Eulemur_macaco Eulemur_mongoz Eulemur_sanfordi Eulemur_albifrons Eulemur_fulvus Eulemur_collaris Eulemur_rufus Hapalemur_griseus Hapalemur_alaotrensis Lemur_catta Prolemur_simus Varecia_variegata Varecia_rubra Fossil_Megaladapis_edwardsi Daubentonia_madagascariensis Euoticus_elegantulus Euoticus_pallidus Galago_moholi Galago_senegalensis Galago_matschiei Galagoides_demidovii Galagoides_zanzibaricus Otolemur_crassicaudatus Otolemur_garnettii Perodicticus_potto Arctocebus_calabarensis Arctocebus_aureus Fossil_Mioeuoticus_shipmani Loris_tardigradus Loris_lydekkerianus Nycticebus_pygmaeus Nycticebus_coucang]).*.001

#Test data for lesser apes and cercopithecines body and brain sizes in log g (from https://www.science.org/doi/10.1126/sciadv.abe2101)
Symphalangus_syndactylus = [9.332115429,	4.816241156]
Nomascus_gabriellae = [8.904494329,	4.782311683]
Nomascus_leucogenys = [8.782629655,	4.803775113]
Hylobates_klossii = [8.664750756,	4.477223172]
Hylobates_lar = [8.629628621,	4.623697491]
Hylobates_muelleri = [8.669227347,	4.4441795]
Hylobates_agilis = [8.67419694,	4.512616204]
Hylobates_pileatus = [8.607033895,	4.438997531]
Fossil_Ekembo_heseloni = [9.61580548,	5.084071612]
Cercopithecus_hamlyni = [8.395025557,	4.188138442]
Cercopithecus_mona = [8.221210094,	4.124550404]
Cercopithecus_campbelli = [8.188689124,	4.049870072]
Cercopithecus_pogonias = [8.183118079,	4.086984208]
Cercopithecus_neglectus = [8.603370888,	4.189200093]
Cercopithecus_diana = [8.422882512,	4.13692501]
Cercopithecus_ascanius = [8.219864742,	4.087319947]
Cercopithecus_cephus = [8.184513753,	4.178379291]
Cercopithecus_petaurista = [8.191186005,	4.008786674]
Cercopithecus_nictitans = [8.606119401,	4.264509189]
Cercopithecus_mitis = [8.717518373,	4.267316996]
Miopithecus_ogouensis = [7.467371067,	3.620332912]
Miopithecus_talapoin = [7.090076836,	3.688879454]
Erythrocebus_patas = [9.15377002,	4.582208574]
Cercopithecus_lhoesti = [8.457443187,	4.30676415]
Chlorocebus_sabaeus = [8.369157113,	4.173001695]
Chlorocebus_pygerythrus = [8.371936179,	4.136445738]
Chlorocebus_aethiops = [8.221478947,	4.17438727]
Allenopithecus_nigroviridis = [8.44569719,	4.060787779]
Cercocebus_atys = [9.059517482,	4.550502785]
Cercocebus_torquatus = [8.920656297,	4.66334475]
Cercocebus_galeritus = [8.913953859,	4.595826671]
Cercocebus_agilis = [8.933268479,	4.757290234]
Mandrillus_leucophaeus = [9.61580548,	4.997212274]
Mandrillus_sphinx = [10.06900199,	5.036173078]
Fossil_Procercocebus_antiquus = [9.71111566,	4.890349128]
Papio_cynocephalus = [9.749753453,	5.094915166]
Papio_anubis = [9.80642584,	5.120505625]
Papio_ursinus = [10.01234196,	5.18178355]
Papio_hamadryas = [9.557469903,	4.984770328]
Lophocebus_aterrimus = [8.824677891,	4.620945105]
Lophocebus_albigena = [8.846496939,	4.542975582]
Theropithecus_gelada = [9.638870753,	4.892827258]
Fossil_Theropithecus_oswaldi = [10.35089403,	5.076048433]
Fossil_Theropithecus_brumpti = [10.35774282,	5.231108617]
Fossil_Theropithecus_baringensis = [10.16585182,	4.859812404]
Fossil_Papio_izodi = [9.76995616,	4.770684624]
Fossil_Parapapio_broomi = [9.798127037,	5.090678002]
Fossil_Parapapio_jonesi = [9.71111566,	4.736198448]
Fossil_Parapapio_whitei = [10.02127059,	5.010635294]
Macaca_sylvanus = [9.399140895,	4.534747722]
Macaca_arctoides = [9.239899174,	4.6121458]
Macaca_radiata = [8.533853632,	4.315753276]
Macaca_sinica = [8.398409655,	4.244200318]
Macaca_assamensis = [9.116029693,	4.504907764]
Macaca_tonkeana = [9.00393102,	4.540098189]
Macaca_maura = [8.624320545,	4.470151974]
Macaca_nigra = [8.946374826,	4.552823706]
Macaca_silenus = [8.9226583,	4.442651256]
Macaca_nemestrina = [9.084890521,	4.65956367]
Macaca_leonina = [8.637993892,	4.449685283]
Macaca_fascicularis = [8.354909528,	4.158570535]
Macaca_mulatta = [8.823647949,	4.488411625]
Macaca_fuscata = [9.16062478,	4.633951987]
Macaca_cyclopis = [8.607033895,	4.406719247]
Fossil_Paradoliochopithecus_avernensis = [10.14643373,	5.010635294]
Semnopithecus_entellus = [9.598455842,	4.708899372]
Trachypithecus_geei = [9.225228984,	4.398146017]
Trachypithecus_pileatus = [9.375346207,	4.640923356]
Trachypithecus_johnii = [9.358760377,	4.437934267]
Trachypithecus_vetulus = [8.738254577,	4.115616697]
Trachypithecus_cristatus = [8.76311533,	4.0580263]
Trachypithecus_phayrei = [8.919319398,	4.288265255]
Trachypithecus_obscurus = [8.861633598,	4.129067998]
Rhinopithecus_bieti = [9.116029693,	4.742407204]
Rhinopithecus_roxellana = [9.598998362,	4.768648655]
Pygathrix_nemaeus = [9.181940897,	4.515354882]
Nasalis_larvatus = [9.586102001,	4.525044142]
Simias_concolor = [8.984066928,	4.067658297]
Presbytis_comata = [8.809116258,	4.385769621]
Presbytis_rubicunda = [8.742893472,	4.262961528]
Presbytis_melalophos = [8.788745882,	4.172076911]
Presbytis_thomasi = [8.814330423,	4.289500077]
Presbytis_femoralis = [8.831711918,	4.300545393]
Presbytis_chrysomelas = [8.812694613,	4.278192731]
Presbytis_frontata = [8.633196867,	4.394696038]
Fossil_Mesopithecus_pentelicus = [9.305650552,	4.283586562]
Colobus_guereza = [9.058237594,	4.309321524]
Colobus_polykomos = [9.116029693,	4.301765153]
Colobus_vellerosus = [8.964439834,	4.291417886]
Colobus_angolensis = [9.062420242,	4.352855257]
Colobus_satanas = [9.09492952,	4.316153891]
Procolobus_verus = [8.400659375,	3.96271612]
Fossil_Cercopithecoides_williamsi = [9.798127037,	5.047738382]
Fossil_Victoriapithecus_macinnesi = [8.411832676,	3.974997805]
#Fossil_Aegyptopithecus_zeuxis = [8.81135423,	3.531933204]
#Fossil_Catopithecus_browni = [6.802394763,	1.16938136]
#Fossil_Parapithecus_grangeri = [7.495541944,	2.447550863]
#Collect and transform to kg
testDataLesserApesCercopithecines = exp.([Symphalangus_syndactylus Nomascus_gabriellae Nomascus_leucogenys Hylobates_klossii Hylobates_lar Hylobates_muelleri Hylobates_agilis Hylobates_pileatus Fossil_Ekembo_heseloni Cercopithecus_hamlyni Cercopithecus_mona Cercopithecus_campbelli Cercopithecus_pogonias Cercopithecus_neglectus Cercopithecus_diana Cercopithecus_ascanius Cercopithecus_cephus Cercopithecus_petaurista Cercopithecus_nictitans Cercopithecus_mitis Miopithecus_ogouensis Miopithecus_talapoin Erythrocebus_patas Cercopithecus_lhoesti Chlorocebus_sabaeus Chlorocebus_pygerythrus Chlorocebus_aethiops Allenopithecus_nigroviridis Cercocebus_atys Cercocebus_torquatus Cercocebus_galeritus Cercocebus_agilis Mandrillus_leucophaeus Mandrillus_sphinx Fossil_Procercocebus_antiquus Papio_cynocephalus Papio_anubis Papio_ursinus Papio_hamadryas Lophocebus_aterrimus Lophocebus_albigena Theropithecus_gelada Fossil_Theropithecus_oswaldi Fossil_Theropithecus_brumpti Fossil_Theropithecus_baringensis Fossil_Papio_izodi Fossil_Parapapio_broomi Fossil_Parapapio_jonesi Fossil_Parapapio_whitei Macaca_sylvanus Macaca_arctoides Macaca_radiata Macaca_sinica Macaca_assamensis Macaca_tonkeana Macaca_maura Macaca_nigra Macaca_silenus Macaca_nemestrina Macaca_leonina Macaca_fascicularis Macaca_mulatta Macaca_fuscata Macaca_cyclopis Fossil_Paradoliochopithecus_avernensis Semnopithecus_entellus Trachypithecus_geei Trachypithecus_pileatus Trachypithecus_johnii Trachypithecus_vetulus Trachypithecus_cristatus Trachypithecus_phayrei Trachypithecus_obscurus Rhinopithecus_bieti Rhinopithecus_roxellana Pygathrix_nemaeus Nasalis_larvatus Simias_concolor Presbytis_comata Presbytis_rubicunda Presbytis_melalophos Presbytis_thomasi Presbytis_femoralis Presbytis_chrysomelas Presbytis_frontata Fossil_Mesopithecus_pentelicus Colobus_guereza Colobus_polykomos Colobus_vellerosus Colobus_angolensis Colobus_satanas Procolobus_verus Fossil_Cercopithecoides_williamsi Fossil_Victoriapithecus_macinnesi #Fossil_Aegyptopithecus_zeuxis #Fossil_Catopithecus_browni Fossil_Parapithecus_grangeri
]).*.001

#Test data for great apes body and brain sizes in log g (from https://www.science.org/doi/10.1126/sciadv.abe2101)
Pan_paniscus = [10.57387775,	5.832732556]
Pan_troglodytes = [10.71368417,	5.909033573]
Gorilla_beringei = [11.77528973,	6.196993875]
Gorilla_gorilla = [11.70313252,	6.195241776]
Pongo_abelii = [10.94641094,	5.964863865]
Pongo_pygmaeus = [10.95343467,	5.933252637]
Fossil_Oreopithecus_bambolii = [10.30895266,	5.948191635]
#Collect and transform to kg
testDataGreatApes = exp.([Pan_paniscus Pan_troglodytes Gorilla_beringei Gorilla_gorilla Pongo_abelii Pongo_pygmaeus Fossil_Oreopithecus_bambolii]).*.001

end
