# Supplementary material for: Evolutionary–developmental (evo-devo) dynamics of hominin brain size
Source: Nat Hum Behav. 2024 May 27;8(7):1321–33. doi: 10.1038/s41562-024-01887-8 (PMC11272587; doi:10.1038/s41562-024-01887-8)
Supplement: Supplementary file 4 — Computer code. This file contains the computer code to run the brain model and make the figures and video in the main text and Supplementary Information. [file 41562_2024_1887_MOESM4_ESM.zip › ComputerCode/BrainFunctionsSDS.jl]

module BrainFunctionsSDS

#define functions for socio-devo dynamics phase

#using Main.BrainParameters
using ..BrainParameters
using Main.BrainFunctions

export gθ

#Developmental map
function gθ(i,a,x,xθprev,y,par)
    if i<4
        max(x[i]+q(i,y)/par.E[i]*Bsynθ(a,x,xθprev,par),0)
    else
        max(x[4]+1. /par.E[4]*Bsynkθ(a,x,xθprev,y,par),0)
    end
end

#Metabolic rates and body mass
Bsynθ(a,x,xθprev,par)=par.K*eθ(a,x,xθprev,par)*xB(x)^par.β-sum(x[1:3].*par.B[1:3])
Bsynkθ(a,x,xθprev,y,par)=par.sk*Brestbθ(a,x,xθprev,y,par)-x[4]*par.B[4]
Brestbθ(a,x,xθprev,y,par)=x[1]*par.B[1]+(gθ(1,a,x,xθprev,y,par)-x[1])*par.E[1]

#Energy extraction efficiency
eθ(a,x,xθprev,par)=par.P1*ejθ(1,a,x,xθprev,par)+par.P2*ejθ(2,a,x,xθprev,par)+par.P3*ejθ(3,a,x,xθprev,par)+par.P4*ejθ(4,a,x,xθprev,par);

ejθ(j,a,x,xθprev,par)=Sθ(j,x,xθprev,par)+(1. -Sθ(j,x,xθprev,par))φ(a,par);

Sθ(j,x,xθprev,par)= cθ(j,x,xθprev,par)/(cθ(j,x,xθprev,par)+dθ(j,x,xθprev,par))

function cθ(j,x,xθprev,par)
    if par.competence==1  #power competence
        hθ(j,x,xθprev,par)^par.γ      
    else              #exponential competence
        exp(par.γ*hθ(j,x,xθprev,par)) 
    end
end

#production function
function hθ(j,x,xθprev,par)
    if j==1||j==3
        x[4]
    else
        if par.cooperation==1          #additive cooperation
        x[4]+xθprev[4]
        elseif par.cooperation==2      #multiplicative cooperation
        x[4]*xθprev[4]
        else                       #submultiplicative cooperation
        (x[4]*xθprev[4])^0.5
        end
    end
end

#challenge difficulty
function dθ(j,x,xθprev,par)
    if j<3 #challenge against nature
        par.α
    else #challenge against partners
        cθ(j,x,xθprev,par)
    end
end

end
