# Supplementary material for: Evolutionary–developmental (evo-devo) dynamics of hominin brain size
Source: Nat Hum Behav. 2024 May 27;8(7):1321–33. doi: 10.1038/s41562-024-01887-8 (PMC11272587; doi:10.1038/s41562-024-01887-8)
Supplement: Supplementary file 4 — Computer code. This file contains the computer code to run the brain model and make the figures and video in the main text and Supplementary Information. [file 41562_2024_1887_MOESM4_ESM.zip › ComputerCode/RunBrain.jl]

module RunBrain

export afarensisScenario, habilisScenario, ergasterScenario, erectusScenario, heidelbergensisScenario, neanderthalensisScenario, sapiensScenario
export scenarioName, scenarios

using Dates #For current time with Dates.now()
using CSV #To save data files
using DataFrames #To save csv data files

#Load parameters and functions of the brain model
using ..Main.BrainParameters #load parameter values
using ..Main.BrainInitialConditions #load initial conditions
using ..Main.BrainFunctions #load functions of the brain model
using ..Main.BrainFunctionsSDS #load functions for socio-devo dynamics phase (over SDS time θ)

#Enter parameter values for the seven Homo scenarios
afarensisScenario=Parameters(yinit=6,P1=0.0,P2=0.9,P3=0.0,P4=0.1,competence=1,cooperation=3)
habilisScenario=Parameters(yinit=7,P1=0.1,P2=0.6,P3=0.1,P4=0.2,competence=1,cooperation=1)
ergasterScenario=Parameters(yinit=7,P1=0.5,P2=0.5,P3=0.0,P4=0.0,competence=1,cooperation=1)
erectusScenario=Parameters(yinit=7,P1=0.8,P2=0.2,P3=0.0,P4=0.0,competence=1,cooperation=1)
heidelbergensisScenario=Parameters(yinit=7,P1=0.4,P2=0.6,P3=0.0,P4=0.0,competence=2,cooperation=3)
neanderthalensisScenario=Parameters(yinit=7,P1=0.8,P2=0.2,P3=0.0,P4=0.0,competence=2,cooperation=3)
sapiensScenario=Parameters(yinit=7,P1=0.6,P2=0.3,P3=0.0,P4=0.1,competence=2,cooperation=3)

function scenarioName(n)
  if n==afarensisScenario
    return "afarensis"
  elseif n==habilisScenario
    return "habilis"
  elseif n==ergasterScenario
    return "ergaster"
  elseif n==erectusScenario
    return "erectus"
  elseif n==heidelbergensisScenario
    return "heidelbergensis"
  elseif n==neanderthalensisScenario
    return "neanderthalensis"
  elseif n==sapiensScenario
    return "sapiens"
  end
end

#scenarios to run
scenarios=[afarensisScenario,habilisScenario,ergasterScenario,erectusScenario,heidelbergensisScenario,neanderthalensisScenario,sapiensScenario]

for scenario in scenarios

  println("Started running the $(scenarioName(scenario)) scenario")

  #Preallocate solution arrays for x and y
  xsolθ=zeros(scenario.Np,scenario.Na,scenario.θend,scenario.τend) #for socio-devo dynamics
  xsol=zeros(scenario.Np,scenario.Na,scenario.τend)
  ysol=zeros(scenario.Ng,scenario.Na,scenario.τend+1)

  #Initial conditions
  #for phenotypic traits at initial developmental time
  xsolθ[:,scenario.newbornAge,:,:] .= IC(scenario)[1] #for socio-devo dynamics
  xsol[:,scenario.newbornAge,:] .= IC(scenario)[1] #for developmental dynamics
  #for genotypic traits at initial evolutionary time
  ysol[:,:,scenario.τstart] = IC(scenario)[3]

    #Compute the evo-devo dynamics
    TIC=Dates.now()
    RunningTime = @elapsed for τ = scenario.τstart:scenario.τend
      #Socio-devo dynamics phase
        SDTIC=Dates.now()
        #Compute the initial condition for socio-devo dynamics
        for a = scenario.newbornAge:scenario.Na-1
          xsolθ[:,a+1,1,τ] = [g(i,a,xsol[:,a,τ],ysol[:,a,τ],scenario) for i in 1:scenario.Np]
          xsol[:,a+1,τ] = xsolθ[:,a+1,1,τ]
        end
        #Determine socio-devo stable resident
        global θconv=1;#initialize the convergence time of socio-devo dynamics
        for θ = 1:scenario.θend-1
          for a = scenario.newbornAge:scenario.Na-1
            xsolθ[:,a+1,θ+1,τ] = [gθ(i,a,xsolθ[:,a,θ+1,τ],xsolθ[:,a,θ,τ],ysol[:,a,τ],scenario) for i in 1:scenario.Np]
          end
          if maximum(abs.(xsolθ[:,:,θ+1,τ]-xsolθ[:,:,θ,τ]))<scenario.SDSerror
              SDTOC=Dates.canonicalize(Dates.CompoundPeriod(Dates.now()-SDTIC))
            println("Socio-devo dynamics converged to desired error for τ=$(τ) at θ=$(θ+1) in $(SDTOC)")
            global θconv=θ+1; #store θ where socio-devo convergence occurs
            break
          end
          if θ==scenario.θend-1
            SDTOC=Dates.canonicalize(Dates.CompoundPeriod(Dates.now()-SDTIC))
            println("Socio-devo dynamics did not converge to desired error for τ=$(τ) at θ=$(θ) in $(SDTOC)")
            global θconv=θ; #store final θ if no socio-devo convergence
          end
        end
      xsol[:,:,τ] = xsolθ[:,:,θconv,τ] #set socio-devo stable resident as resident
      #Genotypic traits under socio-devo stable resident at the next evolutionary time
      ysol[:,:,τ+1] = reshape(vcat([ysol[:,a,τ] for a in scenario.newbornAge:scenario.Na]...) + ι(xsol[:,:,τ],scenario)*Hy(scenario)*dwdy(xsol[:,:,τ],ysol[:,:,τ],scenario),(scenario.Ng,scenario.Na))
      SDTOC=Dates.canonicalize(Dates.CompoundPeriod(Dates.now()-SDTIC))
      println("Finished run for τ=$(τ) in $(SDTOC)")
    end
    TOC=Dates.canonicalize(Dates.CompoundPeriod(Dates.now()-TIC))
    println("Finished run in $(TOC)")
    println(Dates.now())

  #Save genotypic trait solutions to csv files, with age in rows and tau in columns
  ysolb = DataFrame(ysol[1,:,:], :auto);
  ysolr = DataFrame(ysol[2,:,:], :auto);
  ysols = DataFrame(ysol[3,:,:], :auto);
  CSV.write("scenario=$(scenarioName(scenario)).ysolb.P1=$(scenario.P1).P2=$(scenario.P2).P3=$(scenario.P3).competence=$(scenario.competence).cooperation=$(scenario.cooperation).aUnit=$(scenario.aUnit).tauend=$(scenario.τend).eta1=$(scenario.η1).y0=$(IC(scenario)[2]).csv", ysolb)
  CSV.write("scenario=$(scenarioName(scenario)).ysolr.P1=$(scenario.P1).P2=$(scenario.P2).P3=$(scenario.P3).competence=$(scenario.competence).cooperation=$(scenario.cooperation).aUnit=$(scenario.aUnit).tauend=$(scenario.τend).eta1=$(scenario.η1).y0=$(IC(scenario)[2]).csv", ysolr)
  CSV.write("scenario=$(scenarioName(scenario)).ysols.P1=$(scenario.P1).P2=$(scenario.P2).P3=$(scenario.P3).competence=$(scenario.competence).cooperation=$(scenario.cooperation).aUnit=$(scenario.aUnit).tauend=$(scenario.τend).eta1=$(scenario.η1).y0=$(IC(scenario)[2]).csv", ysols)

  #Save phenotypic trait solutions to csv files, with age in rows and tau in columns
  xsolb = DataFrame(xsol[1,:,:], :auto);
  xsolr = DataFrame(xsol[2,:,:], :auto);
  xsols = DataFrame(xsol[3,:,:], :auto);
  xsolk = DataFrame(xsol[4,:,:], :auto);
  CSV.write("scenario=$(scenarioName(scenario)).xsolb.P1=$(scenario.P1).P2=$(scenario.P2).P3=$(scenario.P3).competence=$(scenario.competence).cooperation=$(scenario.cooperation).aUnit=$(scenario.aUnit).tauend=$(scenario.τend).eta1=$(scenario.η1).y0=$(IC(scenario)[2]).csv", xsolb)
  CSV.write("scenario=$(scenarioName(scenario)).xsolr.P1=$(scenario.P1).P2=$(scenario.P2).P3=$(scenario.P3).competence=$(scenario.competence).cooperation=$(scenario.cooperation).aUnit=$(scenario.aUnit).tauend=$(scenario.τend).eta1=$(scenario.η1).y0=$(IC(scenario)[2]).csv", xsolr)
  CSV.write("scenario=$(scenarioName(scenario)).xsols.P1=$(scenario.P1).P2=$(scenario.P2).P3=$(scenario.P3).competence=$(scenario.competence).cooperation=$(scenario.cooperation).aUnit=$(scenario.aUnit).tauend=$(scenario.τend).eta1=$(scenario.η1).y0=$(IC(scenario)[2]).csv", xsols)
  CSV.write("scenario=$(scenarioName(scenario)).xsolk.P1=$(scenario.P1).P2=$(scenario.P2).P3=$(scenario.P3).competence=$(scenario.competence).cooperation=$(scenario.cooperation).aUnit=$(scenario.aUnit).tauend=$(scenario.τend).eta1=$(scenario.η1).y0=$(IC(scenario)[2]).csv", xsolk)

  println("Finnished running the $(scenarioName(scenario)) scenario")

end

end
