# Supplementary material for: Evolutionary–developmental (evo-devo) dynamics of hominin brain size
Source: Nat Hum Behav. 2024 May 27;8(7):1321–33. doi: 10.1038/s41562-024-01887-8 (PMC11272587; doi:10.1038/s41562-024-01887-8)
Supplement: Supplementary file 4 — Computer code. This file contains the computer code to run the brain model and make the figures and video in the main text and Supplementary Information. [file 41562_2024_1887_MOESM4_ESM.zip › ComputerCode/BrainInitialConditions.jl]

module BrainInitialConditions

export IC

using CSV #To read data files
using DataFrames #To read csv data files

using ..BrainParameters

#Specify the initial conditions for the various dynamical systems

#ynit: initial conditions for y
#1 if somewhatNaive, 
#2 if they are the solutions under ecological challenges (ecoSols), 
#3 if highlySpecified, 
#4 if they are the solutions under afarensis scenario started from highlySpecified (afarensis), 
#5 if they are the solutions under afarensis scenario started from somewhatNaive (afarensisFromNaive),
#6 if somewhatNaive2
#7 if they are the solutions under afarensis scenario started from somewhatNaive2 (afarensisFromNaive2)
#8 if they are the solutions under afarensis scenario started from ecoSocial (afarensisFromEcoSols)

function IC(par)

#brain size, follicle count, somatic tissue, and skill level, all at birth
x1::Array{Float64, 1} = [0.3372, 0., 2.0628, if (par.competence==1) 1.0 elseif (par.competence==2) 10^-6 end] 

ysolinit=zeros(par.Ng,par.Na,par.τstart)

#for genotypic traits at initial evolutionary time
  if par.yinit == 1
    y0file="somewhatNaive";
    ysolinit[1,1,par.τstart] = -0.1
    ysolinit[2,1,par.τstart] = -1.2
    ysolinit[3,1,par.τstart] = 4.3

    ysolinit[1,2,par.τstart] = -0.1
    ysolinit[2,2,par.τstart] = -1.1
    ysolinit[3,2,par.τstart] = 4.2

    ysolinit[1,3,par.τstart] = -0.1
    ysolinit[2,3,par.τstart] = -1.0
    ysolinit[3,3,par.τstart] = 4.1

    ysolinit[1,4,par.τstart] = -0.1
    ysolinit[2,4,par.τstart] = -0.9
    ysolinit[3,4,par.τstart] = 3.9

    ysolinit[1,5,par.τstart] = 0.0
    ysolinit[2,5,par.τstart] = -0.7
    ysolinit[3,5,par.τstart] = 3.8

    ysolinit[1,6,par.τstart] = 0.0
    ysolinit[2,6,par.τstart] = -0.5
    ysolinit[3,6,par.τstart] = 3.6

    ysolinit[1,7,par.τstart] = 0.0
    ysolinit[2,7,par.τstart] = -0.4
    ysolinit[3,7,par.τstart] = 3.4

    ysolinit[1,8,par.τstart] = 0.0
    ysolinit[2,8,par.τstart] = -0.2
    ysolinit[3,8,par.τstart] = 3.2

    ysolinit[1,9,par.τstart] = 0.0
    ysolinit[2,9,par.τstart] = -0.1
    ysolinit[3,9,par.τstart] = 3.1

    ysolinit[1,10:par.Na,par.τstart] .= 0.0
    ysolinit[2,10:par.Na,par.τstart] .= 0.0
    ysolinit[3,10:par.Na,par.τstart] .= 3.0
  
  elseif par.yinit == 2
    
    #load initial conditions from csv file
    y0file="ecoSols";
    ysolbPrevious=CSV.File("scenario=ecological.ysolb.P1=1.0.P2=0.0.P3=0.0.competence=2.cooperation=3.aUnit=$(par.aUnit).tauend=$(par.τend).eta1=$(par.η1).y0=somewhatNaive.csv") |> Tables.matrix;
    ysolrPrevious=CSV.File("scenario=ecological.ysolr.P1=1.0.P2=0.0.P3=0.0.competence=2.cooperation=3.aUnit=$(par.aUnit).tauend=$(par.τend).eta1=$(par.η1).y0=somewhatNaive.csv") |> Tables.matrix;
    ysolsPrevious=CSV.File("scenario=ecological.ysols.P1=1.0.P2=0.0.P3=0.0.competence=2.cooperation=3.aUnit=$(par.aUnit).tauend=$(par.τend).eta1=$(par.η1).y0=somewhatNaive.csv") |> Tables.matrix;
    ysolinit[1,:,par.τstart]=ysolbPrevious[:,end];
    ysolinit[2,:,par.τstart]=ysolrPrevious[:,end];
    ysolinit[3,:,par.τstart]=ysolsPrevious[:,end];

  elseif par.yinit == 3
    y0file="highlySpecified";
    for a in par.newbornAge:par.Na
        ysolinit[1,a,par.τstart]=-6*exp(-0.2*(a-1)*par.aUnit)*sin((a-1)*par.aUnit+.15)
        ysolinit[2,a,par.τstart]=-6*exp(-0.2*(a-1)*par.aUnit)*(.1*sin((a-1)*par.aUnit)+.3)
        ysolinit[3,a,par.τstart]=3*exp(-0.2*(a-1)*par.aUnit)*(.5*sin((a-1)*par.aUnit)+1)+3
    end

  elseif par.yinit == 4
    
    #load initial conditions from csv file
    y0file="afarensis";
    ysolbPrevious=CSV.File("scenario=afarensisFromHighlySpecified.ysolb.P1=0.0.P2=0.9.P3=0.0.competence=1.cooperation=3.aUnit=$(par.aUnit).tauend=$(par.τend).eta1=$(par.η1).y0=highlySpecified.csv") |> Tables.matrix;
    ysolrPrevious=CSV.File("scenario=afarensisFromHighlySpecified.ysolr.P1=0.0.P2=0.9.P3=0.0.competence=1.cooperation=3.aUnit=$(par.aUnit).tauend=$(par.τend).eta1=$(par.η1).y0=highlySpecified.csv") |> Tables.matrix;
    ysolsPrevious=CSV.File("scenario=afarensisFromHighlySpecified.ysols.P1=0.0.P2=0.9.P3=0.0.competence=1.cooperation=3.aUnit=$(par.aUnit).tauend=$(par.τend).eta1=$(par.η1).y0=highlySpecified.csv") |> Tables.matrix;
    ysolinit[1,:,par.τstart]=ysolbPrevious[:,end];
    ysolinit[2,:,par.τstart]=ysolrPrevious[:,end];
    ysolinit[3,:,par.τstart]=ysolsPrevious[:,end];

  elseif par.yinit == 5
    
    #load initial conditions from csv file
    y0file="afarensisFromSomewhatNaive";
    ysolbPrevious=CSV.File("scenario=afarensisFromSomewhatNaive.ysolb.P1=0.0.P2=0.9.P3=0.0.competence=1.cooperation=3.aUnit=$(par.aUnit).tauend=1000.eta1=$(par.η1).y0=somewhatNaive.csv") |> Tables.matrix;
    ysolrPrevious=CSV.File("scenario=afarensisFromSomewhatNaive.ysolr.P1=0.0.P2=0.9.P3=0.0.competence=1.cooperation=3.aUnit=$(par.aUnit).tauend=1000.eta1=$(par.η1).y0=somewhatNaive.csv") |> Tables.matrix;
    ysolsPrevious=CSV.File("scenario=afarensisFromSomewhatNaive.ysols.P1=0.0.P2=0.9.P3=0.0.competence=1.cooperation=3.aUnit=$(par.aUnit).tauend=1000.eta1=$(par.η1).y0=somewhatNaive.csv") |> Tables.matrix;
    ysolinit[1,:,par.τstart]=ysolbPrevious[:,end];
    ysolinit[2,:,par.τstart]=ysolrPrevious[:,end];
    ysolinit[3,:,par.τstart]=ysolsPrevious[:,end];

  elseif par.yinit == 6
      y0file="somewhatNaive2";
      for a in par.newbornAge:par.Na
        k1b = 1.;
        k1r = 2.;
        k1s = 10.;
        k2b = 0.2 *par.RescaleTimeInParameters;
        k2r = 10. *par.RescaleTimeInParameters;
        k2s = 0. *par.RescaleTimeInParameters;
        k3b = 7. /par.RescaleTimeInParameters;
        k3r = 10. /par.RescaleTimeInParameters;
        k3s = 10. /par.RescaleTimeInParameters;

        ysolinit[1,a,par.τstart]=k1b*exp(-k2b*(a-k3b))
        ysolinit[2,a,par.τstart]=k1r/(1+exp(-k2r*(a-k3r)))
        ysolinit[3,a,par.τstart]=k1s/(1+exp(-k2s*(a-k3s)))
      end
    
  elseif par.yinit == 7
    
    #load initial conditions from csv file
    y0file="afarensisFromNaive2";
    ysolbPrevious=CSV.File("scenario=afarensis.ysolb.P1=0.0.P2=0.9.P3=0.0.competence=1.cooperation=3.aUnit=$(par.aUnit).tauend=$(par.τend).eta1=$(par.η1).y0=somewhatNaive2.csv") |> Tables.matrix;
    ysolrPrevious=CSV.File("scenario=afarensis.ysolr.P1=0.0.P2=0.9.P3=0.0.competence=1.cooperation=3.aUnit=$(par.aUnit).tauend=$(par.τend).eta1=$(par.η1).y0=somewhatNaive2.csv") |> Tables.matrix;
    ysolsPrevious=CSV.File("scenario=afarensis.ysols.P1=0.0.P2=0.9.P3=0.0.competence=1.cooperation=3.aUnit=$(par.aUnit).tauend=$(par.τend).eta1=$(par.η1).y0=somewhatNaive2.csv") |> Tables.matrix;
    ysolinit[1,:,par.τstart]=ysolbPrevious[:,end];
    ysolinit[2,:,par.τstart]=ysolrPrevious[:,end];
    ysolinit[3,:,par.τstart]=ysolsPrevious[:,end];

  elseif par.yinit == 8
    
    #load initial conditions from csv file
    y0file="afarensisFromEcoSols";
    ysolbPrevious=CSV.File("scenario=afarensisFromEcoSols.ysolb.P1=0.0.P2=0.9.P3=0.0.competence=1.cooperation=3.aUnit=$(par.aUnit).tauend=1000.eta1=500.0.y0=ecoSols.csv") |> Tables.matrix;
    ysolrPrevious=CSV.File("scenario=afarensisFromEcoSols.ysolr.P1=0.0.P2=0.9.P3=0.0.competence=1.cooperation=3.aUnit=$(par.aUnit).tauend=1000.eta1=500.0.y0=ecoSols.csv") |> Tables.matrix;
    ysolsPrevious=CSV.File("scenario=afarensisFromEcoSols.ysols.P1=0.0.P2=0.9.P3=0.0.competence=1.cooperation=3.aUnit=$(par.aUnit).tauend=1000.eta1=500.0.y0=ecoSols.csv") |> Tables.matrix;
    ysolinit[1,:,par.τstart]=ysolbPrevious[:,end];
    ysolinit[2,:,par.τstart]=ysolrPrevious[:,end];
    ysolinit[3,:,par.τstart]=ysolsPrevious[:,end];

  end

return x1, y0file, ysolinit

end

end
