# Supplementary material for: Evolutionary–developmental (evo-devo) dynamics of hominin brain size
Source: Nat Hum Behav. 2024 May 27;8(7):1321–33. doi: 10.1038/s41562-024-01887-8 (PMC11272587; doi:10.1038/s41562-024-01887-8)
Supplement: Supplementary file 4 — Computer code. This file contains the computer code to run the brain model and make the figures and video in the main text and Supplementary Information. [file 41562_2024_1887_MOESM4_ESM.zip › ComputerCode/Fig1.jl]

cd(dirname(@__FILE__)) #to go to the directory where this file is saved

using Plots
using Dates #For current time with Dates.now()
using CSV #To read data files
using DataFrames #To read csv data files

#Load parameters and functions of the brain model
include("BrainParameters.jl") #load parameter values
using ..Main.BrainParameters
include("BrainInitialConditions.jl") #load initial conditions
using ..Main.BrainInitialConditions
include("BrainFunctions.jl") #load functions of the brain model
using ..Main.BrainFunctions
include("BrainFunctionsSDS.jl") #load functions for socio-devo dynamics phase (over SDS time θ)
using ..Main.BrainFunctionsSDS

println("Start running the brain model for the 7 hominin scenarios. This takes about 30 min")
include("RunBrain.jl") #run the brain model for the 7 hominin scenarios
using ..Main.RunBrain

include("PrimateData.jl") #load primate data
using ..Main.PrimateData
include("BrainPlotFunctions.jl") #load functions to plot results of the brain model
using ..Main.BrainPlotFunctions

#Brain and body sizes for seven hominin species
brainSizeData = [Australopithecus_afarensis[2], Homo_habilis[2], Homo_ergaster[2], Homo_erectus[2], Homo_heidelbergensis[2], Homo_neanderthalensis[2], Homo_sapiens[2]];
bodySizeData = [Australopithecus_afarensis[1], Homo_habilis[1], Homo_ergaster[1], Homo_erectus[1], Homo_heidelbergensis[1], Homo_neanderthalensis[1], Homo_sapiens[1]];

Scenarios=[afarensisScenario,habilisScenario,ergasterScenario,erectusScenario,heidelbergensisScenario,neanderthalensisScenario,sapiensScenario]

xsolS=zeros(length(Scenarios),sapiensScenario.Np,sapiensScenario.Na,sapiensScenario.τend);

#Load solutions for phenotypic traits x for the seven scenarios
TIC=Dates.now()
RunningTime = @elapsed for (index, scenario) in enumerate(Scenarios)

    xsol=zeros(scenario.Np,scenario.Na,scenario.τend);
     
    #Load solutions for phenotypic traits x
    xsolb=CSV.File("scenario=$(scenarioName(scenario)).xsolb.P1=$(scenario.P1).P2=$(scenario.P2).P3=$(scenario.P3).competence=$(scenario.competence).cooperation=$(scenario.cooperation).aUnit=$(scenario.aUnit).tauend=$(scenario.τend).eta1=$(scenario.η1).y0=$(IC(scenario)[2]).csv") |> Tables.matrix;
    xsolr=CSV.File("scenario=$(scenarioName(scenario)).xsolr.P1=$(scenario.P1).P2=$(scenario.P2).P3=$(scenario.P3).competence=$(scenario.competence).cooperation=$(scenario.cooperation).aUnit=$(scenario.aUnit).tauend=$(scenario.τend).eta1=$(scenario.η1).y0=$(IC(scenario)[2]).csv") |> Tables.matrix;
    xsols=CSV.File("scenario=$(scenarioName(scenario)).xsols.P1=$(scenario.P1).P2=$(scenario.P2).P3=$(scenario.P3).competence=$(scenario.competence).cooperation=$(scenario.cooperation).aUnit=$(scenario.aUnit).tauend=$(scenario.τend).eta1=$(scenario.η1).y0=$(IC(scenario)[2]).csv") |> Tables.matrix;
    xsolk=CSV.File("scenario=$(scenarioName(scenario)).xsolk.P1=$(scenario.P1).P2=$(scenario.P2).P3=$(scenario.P3).competence=$(scenario.competence).cooperation=$(scenario.cooperation).aUnit=$(scenario.aUnit).tauend=$(scenario.τend).eta1=$(scenario.η1).y0=$(IC(scenario)[2]).csv") |> Tables.matrix;
    xsol[1,:,:]=xsolb[:,:];
    xsol[2,:,:]=xsolr[:,:];
    xsol[3,:,:]=xsols[:,:];
    xsol[4,:,:]=xsolk[:,:];

    xsolS[index,:,:,scenario.τstart:scenario.τend]=xsol[:,:,scenario.τstart:scenario.τend]

    TOC=Dates.canonicalize(Dates.CompoundPeriod(Dates.now()-TIC))
    println("Finished retrieving phenotype for the $(scenarioName(scenario)) scenario in $(TOC)")
    println(Dates.now())

end

#Evolved brain and body sizes at 40 years of age for 7 scenarios under the brain model using evo-devo dynamics approach
#order: afarensis, habilis, ergaster, erectus, heidelbergensis, neanderthalensis, sapiens
brainSizeModel = [xsolS[1,1,rescaleAge(plotAge,Scenarios[1]),Scenarios[1].τend], xsolS[2,1,rescaleAge(plotAge,Scenarios[2]),Scenarios[2].τend], xsolS[3,1,rescaleAge(plotAge,Scenarios[3]),Scenarios[3].τend], xsolS[4,1,rescaleAge(plotAge,Scenarios[4]),Scenarios[4].τend], xsolS[5,1,rescaleAge(plotAge,Scenarios[5]),Scenarios[5].τend], xsolS[6,1,rescaleAge(plotAge,Scenarios[6]),Scenarios[6].τend], xsolS[7,1,rescaleAge(plotAge,Scenarios[7]),Scenarios[7].τend]];
bodySizeModel = [xB(xsolS[1,:,rescaleAge(plotAge,Scenarios[1]),Scenarios[1].τend]), xB(xsolS[2,:,rescaleAge(plotAge,Scenarios[2]),Scenarios[2].τend]), xB(xsolS[3,:,rescaleAge(plotAge,Scenarios[3]),Scenarios[3].τend]), xB(xsolS[4,:,rescaleAge(plotAge,Scenarios[4]),Scenarios[4].τend]), xB(xsolS[5,:,rescaleAge(plotAge,Scenarios[5]),Scenarios[5].τend]), xB(xsolS[6,:,rescaleAge(plotAge,Scenarios[6]),Scenarios[6].τend]), xB(xsolS[7,:,rescaleAge(plotAge,Scenarios[7]),Scenarios[7].τend])];

markersizes = 10;
const TickFontSize = 6;
extraFontSize = 5;
plot(brainSizeData, 
    linetype=:scatter,
    color = :blue,
    markershape = :rect,
    markersize = markersizes,
    markeralpha=0.5,
    yforeground_color_border = :blue,
    yforeground_color_axis = :blue,
    yforeground_color_guide = :blue,
    yforeground_color_text = :blue,
    tickfontsize = TickFontSize+extraFontSize,
    legend = nothing,
    right_margin	= 12Plots.mm,
    ylims = (0,1.5))
plot!(brainSizeModel, 
    linetype=:scatter,
    color = :blue,
    markershape = :circ,
    markersize = markersizes,
    yforeground_color_border = :blue,
    yforeground_color_axis = :blue,
    yforeground_color_guide = :blue,
    yforeground_color_text = :blue,
    tickfontsize = TickFontSize+extraFontSize,
    legend = nothing,
    right_margin	= 12Plots.mm,
    ylims = (0,1.5))
plot!(twinx(),bodySizeData,
    linetype=:scatter,
    color = :red,
    markershape = :rect,
    markersize = markersizes,
    markeralpha=0.5,
    legend = nothing,
    yforeground_color_border = :red,
    yforeground_color_axis = :red,
    yforeground_color_guide = :red,
    yforeground_color_text = :red,
    tickfontsize = TickFontSize+extraFontSize,
    right_margin	= 12Plots.mm,
    ylims = (0,75.))
plot!(twinx(),bodySizeModel,
    linetype=:scatter,
    color = :red,
    markershape = :circ,
    markersize = markersizes,
    legend = nothing,
    yforeground_color_border = :red,
    yforeground_color_axis = :red,
    yforeground_color_guide = :red,
    yforeground_color_text = :red,
    right_margin	= 12Plots.mm,
    tickfontsize = TickFontSize+extraFontSize,
    ylims = (0,75.))

savefig("Fig1Top.pdf")
