# Supplementary material for: Evolutionary–developmental (evo-devo) dynamics of hominin brain size
Source: Nat Hum Behav. 2024 May 27;8(7):1321–33. doi: 10.1038/s41562-024-01887-8 (PMC11272587; doi:10.1038/s41562-024-01887-8)
Supplement: Supplementary file 4 — Computer code. This file contains the computer code to run the brain model and make the figures and video in the main text and Supplementary Information. [file 41562_2024_1887_MOESM4_ESM.zip › ComputerCode/BrainParameters.jl]

module BrainParameters

export Parameters

import Base.@kwdef #to use keyword arguments in struct; that is, to pass arguments to Parameters naming the parameter

@kwdef struct Parameters
  yinit::Int64 #ancestral conditions for genotypic traits
  P1::Float64 #proportion of ecological challenges
  P2::Float64 #proportion of cooperative challenges
  P3::Float64 #proportion of between-individual competitive challenges
  P4::Float64 #proportion of between-group competitive challenges
  competence::Int64 # 1 if power, 2 if exponential
  cooperation::Int64 # 1 if additive, 2 if multiplicative, 3 if submultiplicative
  SDSerror::Float64 = 10^(-6) #error tolerance to declare convergence of socio-devo dynamics
  newbornAge::Int64 = 1 #initial age
  τstart::Int64 = 1 #initial evolutionary time
  τend::Int64 = 500 #final evolutionary time
  θend::Int64 = if (P1==1.0) 1 else 20 end #final socio-devo dynamics time; no socio-devo dynamics if P1=1 as development is non-social.
  aUnit::Float64 = 0.1 #units of age bins; 1: years, 0.1: one-tenth of a year
  RescaleTimeInParameters::Float64 = aUnit #used to rescale time in time-dependent parameters according to age bin units.
  Np::Int64 = 4 #number of phenotypic traits
  Ng::Int64 = 3 #number of genotypic traits
  Na::Int64 = convert(Int64,round(47/aUnit)) #number of age classes
  η1::Float64 = 20000. *RescaleTimeInParameters #parameter controling evolutionary speed
  m::Float64 = 0.034*RescaleTimeInParameters #mortality rate
  K::Float64 = 132.7281*RescaleTimeInParameters #Kleiber's law "intercept" parameter
  β::Float64 = 0.7378 #Kleiber's law exponent parameter
  E::Array{Float64, 1} = [123.7584, 190.8196, 12.4594, if (competence==1) 370. elseif (competence==2) 250. end] #metabolic costs of brain growth, follicle production, somatic growth, and learning
  B::Array{Float64, 1} = [313.0962, 2697.1179, 29.6891, if (competence==1) 36.0 elseif (competence==2) 50.0 end]*RescaleTimeInParameters #metabolic cost of brain maintenance, follicle maintenance, somatic maintenance, and memory
  sk::Float64 = 0.5 #fraction of brain metabolic rate allocated to skill learning and memory
  α::Float64 = if (competence==1) 1. elseif (competence==2) 1.15 end #environmental difficulty
  γ::Float64 = if (competence==1) 1.4 elseif (competence==2) 0.6 end #skill effectiveness
  φ1::Float64 = if (competence==1) 0.4 elseif (competence==2) 0.5 end #maternal provisioning at birth
  φr::Float64 = 0.2*RescaleTimeInParameters #rate of decline of maternal provisioning with age
end


end
