# Supplementary material for: Evolutionary–developmental (evo-devo) dynamics of hominin brain size
Source: Nat Hum Behav. 2024 May 27;8(7):1321–33. doi: 10.1038/s41562-024-01887-8 (PMC11272587; doi:10.1038/s41562-024-01887-8)
Supplement: Supplementary file 4 — Computer code. This file contains the computer code to run the brain model and make the figures and video in the main text and Supplementary Information. [file 41562_2024_1887_MOESM4_ESM.zip › ComputerCode/EDFig3.jl]

cd(dirname(@__FILE__)) #to go to the directory where this file is saved

using Plots
using Dates #For current time with Dates.now()
using CSV #To read data files
using DataFrames #To read csv data files

#Load parameters and functions of the brain model
include("BrainParameters.jl") #load parameter values
using ..Main.BrainParameters
include("BrainInitialConditions.jl") #load initial conditions
using ..Main.BrainInitialConditions
include("BrainFunctions.jl") #load functions of the brain model
using ..Main.BrainFunctions

include("PrimateData.jl") #load primate data
using ..Main.PrimateData
include("BrainPlotFunctions.jl") #load functions to plot results of the brain model
using ..Main.BrainPlotFunctions

#Enter parameter values for the sapiens scenario
sapiensScenario=Parameters(yinit=7,P1=0.6,P2=0.3,P3=0.0,P4=0.1,competence=2,cooperation=3)
scenario=sapiensScenario
scenarioNameValue="sapiens"

#load solution of phenotypic traits for sapiens scenario
xsol=zeros(scenario.Np,scenario.Na,scenario.τend);

xsolb=CSV.File("scenario=$(scenarioNameValue).xsolb.P1=$(scenario.P1).P2=$(scenario.P2).P3=$(scenario.P3).competence=$(scenario.competence).cooperation=$(scenario.cooperation).aUnit=$(scenario.aUnit).tauend=$(scenario.τend).eta1=$(scenario.η1).y0=$(IC(scenario)[2]).csv") |> Tables.matrix;
xsolr=CSV.File("scenario=$(scenarioNameValue).xsolr.P1=$(scenario.P1).P2=$(scenario.P2).P3=$(scenario.P3).competence=$(scenario.competence).cooperation=$(scenario.cooperation).aUnit=$(scenario.aUnit).tauend=$(scenario.τend).eta1=$(scenario.η1).y0=$(IC(scenario)[2]).csv") |> Tables.matrix;
xsols=CSV.File("scenario=$(scenarioNameValue).xsols.P1=$(scenario.P1).P2=$(scenario.P2).P3=$(scenario.P3).competence=$(scenario.competence).cooperation=$(scenario.cooperation).aUnit=$(scenario.aUnit).tauend=$(scenario.τend).eta1=$(scenario.η1).y0=$(IC(scenario)[2]).csv") |> Tables.matrix;
xsolk=CSV.File("scenario=$(scenarioNameValue).xsolk.P1=$(scenario.P1).P2=$(scenario.P2).P3=$(scenario.P3).competence=$(scenario.competence).cooperation=$(scenario.cooperation).aUnit=$(scenario.aUnit).tauend=$(scenario.τend).eta1=$(scenario.η1).y0=$(IC(scenario)[2]).csv") |> Tables.matrix;

xsol[1,:,:]=xsolb[:,:];
xsol[2,:,:]=xsolr[:,:];
xsol[3,:,:]=xsols[:,:];
xsol[4,:,:]=xsolk[:,:];

#load solution of genotypic traits for sapiens scenario
ysol=zeros(scenario.Ng,scenario.Na,scenario.τend+1);

ysolb=CSV.File("scenario=$(scenarioNameValue).ysolb.P1=$(scenario.P1).P2=$(scenario.P2).P3=$(scenario.P3).competence=$(scenario.competence).cooperation=$(scenario.cooperation).aUnit=$(scenario.aUnit).tauend=$(scenario.τend).eta1=$(scenario.η1).y0=$(IC(scenario)[2]).csv") |> Tables.matrix;
ysolr=CSV.File("scenario=$(scenarioNameValue).ysolr.P1=$(scenario.P1).P2=$(scenario.P2).P3=$(scenario.P3).competence=$(scenario.competence).cooperation=$(scenario.cooperation).aUnit=$(scenario.aUnit).tauend=$(scenario.τend).eta1=$(scenario.η1).y0=$(IC(scenario)[2]).csv") |> Tables.matrix;
ysols=CSV.File("scenario=$(scenarioNameValue).ysols.P1=$(scenario.P1).P2=$(scenario.P2).P3=$(scenario.P3).competence=$(scenario.competence).cooperation=$(scenario.cooperation).aUnit=$(scenario.aUnit).tauend=$(scenario.τend).eta1=$(scenario.η1).y0=$(IC(scenario)[2]).csv") |> Tables.matrix;

ysol[1,:,:]=ysolb[:,:];
ysol[2,:,:]=ysolr[:,:];
ysol[3,:,:]=ysols[:,:];

#Make plots of dw/dx vs age
function panelLabel(i)
    if i==1
        "a"
    elseif i==2
        "b"
    elseif i==3
        "c"
    elseif i==4
        "d"
    end
end
tic=Dates.now()
for i in 1:4 #for brain size, follicle count, soma size, and skill level
    p28(i,1,xsol,ysol,scenario) #dense τ sample
    local xpdfPlotFilename = "EDFig3$(panelLabel(i)).pdf"
    savefig(xpdfPlotFilename)
end
toc=Dates.canonicalize(Dates.CompoundPeriod(Dates.now()-tic))
println("Finished Extended Data Fig. 3a-d in $(toc)")
println(Dates.now())

#Make plots of dw/dy vs age
function panelLabel(i)
    if i==1
        "e"
    elseif i==2
        "f"
    elseif i==3
        "g"
    end
end
tic=Dates.now()
for i in 1:3 #for brain size, follicle count, soma size, and skill level
    p27(i,1,xsol,ysol,scenario) #dense τ sample
    local xpdfPlotFilename = "EDFig3$(panelLabel(i)).pdf"
    savefig(xpdfPlotFilename)
end
toc=Dates.canonicalize(Dates.CompoundPeriod(Dates.now()-tic))
println("Finished Extended Data Fig. 3e-g in $(toc)")
println(Dates.now())
