# Supplementary material for: Evolutionary–developmental (evo-devo) dynamics of hominin brain size
Source: Nat Hum Behav. 2024 May 27;8(7):1321–33. doi: 10.1038/s41562-024-01887-8 (PMC11272587; doi:10.1038/s41562-024-01887-8)
Supplement: Supplementary file 4 — Computer code. This file contains the computer code to run the brain model and make the figures and video in the main text and Supplementary Information. [file 41562_2024_1887_MOESM4_ESM.zip › ComputerCode/BrainPlotFunctions.jl]

module BrainPlotFunctions

using Plots
using LinearAlgebra

using ..Main.BrainParameters
using ..Main.BrainFunctions
using ..PrimateData

export plotAge, rescaleAge, TickFontSize, LegendFontSize
export colorlines, shapelines, τsamples, markerStrokeWidth, markersizes
export genotypictrait, phenotypictrait
export p16, p16q, p16qz, p17, p18, p18v, p19, p20, p21, p22, p23, p24 
export p25, p26, p27
export p28, p28∂
export p43, p44, p44B, p50w
export xbAtAge, xkAtAge, xBAtAge, EQAtAge, τsample
export Δz, evolvability, evolvabilityangle

#Font size for axes ticks and legends
const TickFontSize = 18;
const LegendFontSize = 18;

const plotAge = 40 # age in years to evaluate various variables and plot them over evolutionary time
#function from age a in aUnit to age rescaleAge(a) in years
rescaleAge(a,par)=floor.(Int64,a/par.aUnit.+1);

#Specify ages and evolutionary times for which to make some plots
asample(par)=floor.(Int64,[1,16,31,46]/par.aUnit.-1);
asimplesample(par)=floor.(Int64,[16]/par.aUnit.-1);
τsample(par)=[1,10,100,par.τend];
τsimplesample(par)=[1,par.τend];

function τsamples(j,par)
    if j==1
       τsample(par)
    elseif j==2
        τsimplesample(par)
    end
end

#Specify the line colours and marker shapes for plots of type 1
const markerStrokeWidth = 0.0; #to remove black border of markers, but the border remains in pdf.
const markersizes = 6;
function colorlines(j)
    if j==1
        [:blue :yellow :lightgreen :red];
    elseif j==2
        [:blue :red]
    end
end

function shapelines(j)
    if j==1
        [:circle :circle :circle :circle]
    elseif j==2
        [:circle :circle]
    end
end

function genotypictrait(i)
    if i==1
        "b"
    elseif i==2
        "r"
    elseif i==3
        "s"
    end
end

function phenotypictrait(k)
    if k==1
        "b"
    elseif k==2
        "r"
    elseif k==3
        "s"
    elseif k==4
        "k"
    end
end

#Specify the marker size, line colours and marker shapes for plots of type 2
const colorlines2 = [:cyan :magenta :orange :lime :black];
const shapelines2 = [:circle :circle :circle :circle :circle];

#Plots of y

function p16(i,j,y,par)
    plot(0:par.aUnit:(par.Na-1)*par.aUnit,y[i,:,τsamples(j,par)],
            ylims = (-30,10),
            palette=:lighttest,
            color = colorlines(j),
            markersize = markersizes,
            markershape = shapelines(j),
            markerstrokewidth=markerStrokeWidth,#1,
            legend = nothing,
            legendfontsize = LegendFontSize,
            tickfontsize = TickFontSize,
            lw=2)
end

#Plots of q

function p16q(i,j,y,par)
    plot(0:par.aUnit:(par.Na-1)*par.aUnit,[q(i,y[:,a,τ]) for a in par.newbornAge:par.Na, τ in τsamples(j,par)],
            ylims = (0,1),
            palette=:lighttest,
            color = colorlines(j),
            markersize = markersizes,
            markerstrokewidth=markerStrokeWidth,#1,
            markershape = shapelines(j),
            legend = nothing,
            legendfontsize = LegendFontSize,
            tickfontsize = TickFontSize,
            lw=2)
end

#Plot of evolutionarily initial qr zoomed in

function p16qz(i,j,y,par)
    plot(0:par.aUnit:(par.Na-1)*par.aUnit,[q(i,y[:,a,τ]) for a in par.newbornAge:par.Na, τ in τsamples(j,par)[1]],
            ylims = (0,0.12),
            palette=:lighttest,
            color = colorlines(j),
            markersize = markersizes,
            markerstrokewidth=markerStrokeWidth,#1,
            markershape = shapelines(j),
            legend = nothing,
            legendfontsize = LegendFontSize,
            tickfontsize = TickFontSize,
            lw=2)
end

#Plots of x

function p17(k,j,x,par)
    function ymax(k)
        if k==1
            maximum([maximum(x[k,:,τsamples(j,par)]),dataxb[end]])
        else
            maximum(maximum(x[k,:,τsamples(j,par)]))
        end
    end
    plot(0:par.aUnit:(par.Na-1)*par.aUnit,x[k,:,τsamples(j,par)],
            ylims = (0,1.05*ymax(k)),
            palette=:lighttest,
            color = colorlines(j),
            markersize = markersizes,
            markerstrokewidth=markerStrokeWidth,#1,
            markershape = shapelines(j),
            legend = nothing,
            legendfontsize = LegendFontSize,
            tickfontsize = TickFontSize,
            lw=2)
    if k==1
        #add P. troglodytes brain data
        plot!(dataaxbPT,dataxbPT,
        color = :gray,
        markerstrokewidth=markerStrokeWidth,#1,
        markersize = markersizes,
        markershape = :utriangle,
        legend = nothing,
        lw=2)
        #add A. afarensis brain data
        plot!([plotAge],[Australopithecus_afarensis[2]],
        color = :magenta,
        markersize = markersizes+10,
        markershape = :star5,
        markerstrokewidth=markerStrokeWidth,#1,
        legend = nothing,
        lw=2)
        #add H. sapiens brain data
        plot!(dataa,dataxb,
        color = :black,
        markersize = markersizes,
        markershape = :rect,
        legend = nothing,
        lw=2)
    end
end

#Plot of body size

function p18(j,x,par)
    plot(0:par.aUnit:(par.Na-1)*par.aUnit,[xB(x[:,a,τ]) for a in par.newbornAge:par.Na, τ in τsamples(j,par)],
        ylims = (0,1.05*maximum([maximum([xB(x[:,a,τ]) for a in par.newbornAge:par.Na, τ in τsamples(j,par)]),dataxB[end]])),
        palette=:lighttest,
        color = colorlines(j),
        markersize = markersizes,
        markerstrokewidth=markerStrokeWidth,#1,
        markershape = shapelines(j),
        legend = nothing,
        legendfontsize = LegendFontSize,
        tickfontsize = TickFontSize,
        lw=2)
    #add P. troglodytes body size data
    plot!(dataaxBPT,dataxBPT,
    color = :gray,
    markersize = markersizes,
    markerstrokewidth=markerStrokeWidth,#1,
    markershape = :utriangle,
    legend = nothing,
    lw=2)
        #add A. afarensis body size data
        plot!([plotAge],[Australopithecus_afarensis[1]],
        color = :magenta,
        markerstrokewidth=markerStrokeWidth,#1,
        markersize = markersizes+10,
        markershape = :star5,
        legend = nothing,
        lw=2)
    #add H. sapiens body size data
    plot!(dataa,dataxB,
    color = :black,
    markersize = markersizes,
    markershape = :rect,
    legend = nothing,
    lw=2)
end

#Plot of weight velocity

function p18v(j,x,par)
    sampleAge = [(0:par.aUnit:(par.Na-2)*par.aUnit)[1+a] for a in 0:Int(1/par.aUnit):Int(30/par.aUnit)]
    indices=indexin(sampleAge,0:par.aUnit:(par.Na-2)*par.aUnit)
    sampleBodyτ(τ) = [xB(x[:,a,τ]) for a in par.newbornAge:par.Na][indices]
    sampleBody=zeros(length(sampleAge),length(τsamples(j,par)))
    counter = 1
    for τ in τsamples(j,par)
        sampleBody[:,counter]=sampleBodyτ(τ)
        counter += 1
    end
    sampledBody=zeros(length(sampleAge)-1,length(τsamples(j,par)))
    counter = 1
    for τ in τsamples(j,par)
        for a in 1:(length(sampleAge)-1)
            sampledBody[a,counter]=sampleBody[a+1,counter]-sampleBody[a,counter]
        end
        counter += 1
    end
    plot(first(sampleAge,length(sampleAge)-1),sampledBody,
        ylims = (0,1.05*maximum(sampledBody)),
        palette=:lighttest,
        color = colorlines(j),
        markersize = markersizes+2,
        markerstrokewidth=markerStrokeWidth,
        markershape = shapelines(j),
        legend = nothing,
        legendfontsize = LegendFontSize,
        tickfontsize = TickFontSize,
        #xrotation = 45,
        lw=2)
    plot!(first(dataa,length(dataa)-2),[dataxB[a+1]-dataxB[a] for a in 1:(length(dataxB)-2)],
    color = :black,
    markersize = markersizes,#+5,
    markershape = :rect,
    legend = nothing,
    lw=2)
end

#Plots at a given age
xbAtAge(a,x,par)=x[1,rescaleAge(a,par),:]
xkAtAge(a,x,par)=x[4,rescaleAge(a,par),:]
xBAtAge(a,x,par)=[xB(x[:,rescaleAge(a,par),τ]) for τ in par.τstart:par.τend]
EQAtAge(a,x,par)=xbAtAge(a,x,par) ./(11.22 .*10 .^(-3) .*xBAtAge(a,x,par) .^0.76)

#Plot of brain size and skill level at a given age vs τ
const upscale = 8; #8x upscaling in resolution
const extraFontSize = 10;
function p19(a,x,par)
    plot(par.τstart:par.τend,xbAtAge(a,x,par),
            ylims = (0,1.05*maximum(xbAtAge(a,x,par))),
            linecolor = :green,
            yforeground_color_border = :green,
            yforeground_color_axis = :green,
            yforeground_color_guide = :green,
            yforeground_color_text = :green,
            legend = nothing,
            legendfontsize = LegendFontSize+extraFontSize,
            tickfontsize = TickFontSize+extraFontSize,
            right_margin	= 12Plots.mm,
            size=(80*upscale,80*upscale),
            lw=30)
    plot!(twinx(),par.τstart:par.τend,xkAtAge(a,x,par),
            ylims = (0,1.05*maximum(xkAtAge(a,x,par))),
            linecolor = :orange,
            legend = nothing,
            yforeground_color_border = :orange,
            yforeground_color_axis = :orange,
            yforeground_color_guide = :orange,
            yforeground_color_text = :orange,
            legendfontsize = LegendFontSize+extraFontSize,
            tickfontsize = TickFontSize+extraFontSize,
            right_margin	= 12Plots.mm,
            size=(80*upscale,80*upscale),
            lw=10)
end

#Plot of body size at at a given age vs τ
function p20(a,x,par)
    plot(par.τstart:par.τend,xBAtAge(a,x,par),
            ylims = (0,1.05*maximum(xBAtAge(a,x,par))),
            #xaxis = :log,
            linecolor = :black,
            legend = nothing,
            legendfontsize = LegendFontSize+extraFontSize,
            tickfontsize = TickFontSize+extraFontSize,
            right_margin	= 12Plots.mm,
            size=(80*upscale,80*upscale),
            lw=10)
end

#Plot of EQ at a given age vs τ
function p21(a,x,par)
    plot(par.τstart:par.τend,EQAtAge(a,x,par),
            ylims = (0,1.05*maximum(EQAtAge(a,x,par))),
            #xaxis = :log,
            linecolor = :black,
            legend = nothing,
            legendfontsize = LegendFontSize+extraFontSize,
            tickfontsize = TickFontSize+extraFontSize,
            right_margin	= 12Plots.mm,
            size=(80*upscale,80*upscale),
            lw=10)
end

#Plot of ι*η0 vs τ
function p22(x,par)
    plot(par.τstart:par.τend,[ι(x[:,:,τ],par) for τ in par.τstart:par.τend],
            ylims = (0,1.05*maximum([ι(x[:,:,τ],par) for τ in par.τstart:par.τend])),
            #xaxis = :log,
            linecolor = :black,
            markershape = :circ,
            markersize = 5,
            color = :black,
            legend = nothing,
            legendfontsize = LegendFontSize+extraFontSize,
            tickfontsize = TickFontSize+extraFontSize,
            right_margin	= 12Plots.mm,
            xrotation = 45,
            size=(80*upscale,80*upscale),
            lw=10)
end

#Plot of evolvability angle vs τ

#evolvability angle
Δz(x,y,par)=ι(x,par)*Lz(x,y,par)*∂w∂z(x,par)
evolvabilityangle(x,y,par)=acosd(dot(∂w∂z(x,par),Δz(x,y,par))/(norm(∂w∂z(x,par))*norm(Δz(x,y,par))))

function p23(x,y,par)
    plot(par.τstart:par.τend,[evolvabilityangle(x[:,:,τ],y[:,:,τ],par) for τ in par.τstart:par.τend],
            linecolor = :black,
            markershape = :circ,
            markersize = 5,
            color = :black,
            legend = nothing,
            legendfontsize = LegendFontSize+extraFontSize,
            tickfontsize = TickFontSize+extraFontSize,
            right_margin	= 12Plots.mm,
            xrotation = 45,
            size=(80*upscale,80*upscale),
            lw=10)
end

#Plot of evolvability vs τ

#evolvability
evolvability(x,y,par)=dot(∂w∂z(x,par),Δz(x,y,par))/(dot(∂w∂z(x,par),∂w∂z(x,par)))

function p24(x,y,par)
    plot(par.τstart:par.τend,[evolvability(x[:,:,τ],y[:,:,τ],par) for τ in par.τstart:par.τend],
            linecolor = :black,
            markershape = :circ,
            markersize = 5,
            color = :black,
            legend = nothing,
            legendfontsize = LegendFontSize+extraFontSize,
            tickfontsize = TickFontSize+extraFontSize,
            right_margin	= 12Plots.mm,
            xrotation = 45,
            size=(80*upscale,80*upscale),
            lw=10)
end

# Plots of Bsyn and Bsynk
function p25(j,x,par)
    plot(0:par.aUnit:(par.Na-1)*par.aUnit,[Bsyn(a,x[:,a,τ],par)/par.RescaleTimeInParameters for a in par.newbornAge:par.Na, τ in τsamples(j,par)],
            palette=:lighttest,
            color = colorlines(j),
            markersize = markersizes,
            markershape = shapelines(j),
            markerstrokewidth=markerStrokeWidth,#1,
            legend = nothing,
            legendfontsize = LegendFontSize,
            tickfontsize = TickFontSize,
            lw=2)
end

function p26(j,x,y,par)
    plot(0:par.aUnit:(par.Na-1)*par.aUnit,[Bsynk(a,x[:,a,τ],y[:,a,τ],par)/par.RescaleTimeInParameters for a in par.newbornAge:par.Na, τ in τsamples(j,par)],
            palette=:lighttest,
            color = colorlines(j),
            markersize = markersizes,
            markershape = shapelines(j),
            markerstrokewidth=markerStrokeWidth,#1,
            legend = nothing,
            legendfontsize = LegendFontSize,
            tickfontsize = TickFontSize,
            lw=2)
end

#Plots of dw/dy
function p27(i,j,x,y,par)
    plot(0:par.aUnit:(par.Na-1)*par.aUnit,[dwdy(x[:,:,τ],y[:,:,τ],par)[i:par.Ng:par.Ng*par.Na] for τ in τsamples(j,par)],
            palette=:lighttest,
            color = colorlines(j),
            markersize = markersizes,
            markerstrokewidth=markerStrokeWidth,#1,
            markershape = shapelines(j),
            legend = nothing,
            legendfontsize = LegendFontSize,
            tickfontsize = TickFontSize,
            lw=2)
end

#Plots of dw/dx
function p28(i,j,x,y,par)
    plot(0:par.aUnit:(par.Na-1)*par.aUnit,[dwdx(x[:,:,τ],y[:,:,τ],par)[i:par.Np:par.Np*par.Na] for τ in τsamples(j,par)],
            palette=:lighttest,
            color = colorlines(j),
            markersize = markersizes,
            markerstrokewidth=markerStrokeWidth,#1,
            markershape = shapelines(j),
            legend = nothing,
            legendfontsize = LegendFontSize,
            tickfontsize = TickFontSize,
            lw=2)
end

#Plots of ∂w/∂x
function p28∂(i,j,x,par)
    plotData=[∂w∂x(x[:,:,τ],par)[i:par.Np:par.Np*par.Na] for τ in τsamples(j,par)];
    plot(0:par.aUnit:(par.Na-1)*par.aUnit,plotData,
            ylims = (0,0.001),
            palette=:lighttest,
            color = colorlines(j),
            markersize = markersizes,
            markershape = shapelines(j),
            markerstrokewidth=markerStrokeWidth,#1,
            legend = nothing,
            legendfontsize = LegendFontSize,
            tickfontsize = TickFontSize,
            lw=2)
end

#Plots of Lx between phenotype i and phenotype k
function p43(i,k,x,y,par)
    tempMat=maximum(abs.(vcat((Lxixk(i,k,x,y,par))...))) #for limits of colorbar
    heatmap(Lxixk(i,k,x,y,par)[end:-1:1,:], #the rows are reverted so that vertical axis in the heatmap has ages increasing from top to bottom, as in Lx
                xlims=(1,par.Na),
                ylims=(1,par.Na),
                clim = (-tempMat,tempMat),
                xticks = ([1:100:401;], ["0", "10", "20", "30", "40"]),
                yticks = ([par.Na-400:100:par.Na;], ["40", "30", "20", "10", "0"]), #to write the correct ticks on y axis
                xmirror=true, #to place xticks on top of plot
                aspect_ratio=:equal,
                legendfontsize = LegendFontSize,
                tickfontsize = TickFontSize,
                size=(700,400))
end

#Plots of Lx between body size and phenotype k 
function p44(k,x,y,par)
    tempMat=maximum(abs.(vcat((LxBxk(k,x,y,par))...))) #for limits of colorbar
    heatmap(LxBxk(k,x,y,par)[end:-1:1,:], 
                xlims=(1,par.Na),
                ylims=(1,par.Na),
                clim = (-tempMat,tempMat),
                xticks = ([1:100:401;], ["0", "10", "20", "30", "40"]),
                yticks = ([par.Na-400:100:par.Na;], ["40", "30", "20", "10", "0"]), #to write the correct ticks on y axis
                xmirror=true, #to place xticks on top of plot
                aspect_ratio=:equal,
                legendfontsize = LegendFontSize,
                tickfontsize = TickFontSize,
                size=(700,400))
end

#Plots of Lx of body size
function p44B(x,y,par)
    tempMat=maximum(abs.(vcat((LxBxB(x,y,par))...))) #for limits of colorbar
    heatmap(LxBxB(x,y,par)[end:-1:1,:], 
                xlims=(1,par.Na),
                ylims=(1,par.Na),
                clim = (-tempMat,tempMat),
                xticks = ([1:100:401;], ["0", "10", "20", "30", "40"]),
                yticks = ([par.Na-400:100:par.Na;], ["40", "30", "20", "10", "0"]), #to write the correct ticks on y axis
                xmirror=true, #to place xticks on top of plot
                aspect_ratio=:equal,
                legendfontsize = LegendFontSize,
                tickfontsize = TickFontSize,
                size=(700,400))
end

#Plot of total fitness effects of the metabolic cost of maintenance of phenotype i across life
function p50w(i,x,y,par)
    plot(0:par.aUnit:(par.Na-1)*par.aUnit,dwdBi(i,x,y,par)*par.RescaleTimeInParameters,
        markersize = markersizes,
        markerstrokewidth=markerStrokeWidth,#1,
        markershape = shapelines2[1],
        color = :black, #colorlines2[1],
        tickfontsize = TickFontSize,
        legend = nothing)
end

end
