# Supplementary material for: Evolutionary–developmental (evo-devo) dynamics of hominin brain size
Source: Nat Hum Behav. 2024 May 27;8(7):1321–33. doi: 10.1038/s41562-024-01887-8 (PMC11272587; doi:10.1038/s41562-024-01887-8)
Supplement: Supplementary file 4 — Computer code. This file contains the computer code to run the brain model and make the figures and video in the main text and Supplementary Information. [file 41562_2024_1887_MOESM4_ESM.zip › ComputerCode/BrainFunctions.jl]

module BrainFunctions

using LinearAlgebra

#using Main.BrainParameters
using ..BrainParameters

export p, l, ι, g, Brest, Bmaint, Bsyn, Bsynk, Brestb, xB, q, e, φ
export ∂w∂x, ∂w∂y, ∂w∂z, ∂x∂x, ∂x∂y, ∂x∂barx, ∂x∂B, ∂x∂Ba
export ∂xj∂yia
export dwdx, dwdy, dwdxa, dwdxb, dwdxr, dwdxs, dwdxk, dwdya, dwdyb, dwdyr, dwdys
export dxdx, dxdy, dzdy, dzdz, dxdbarx, dxdB
export dxkjdyi, dxBjdyi, dxkjdxi, dxBjdxi, dxkjdbarxi, dxBjdbarxi
export dwdB, dwdBi
export szsy, sxsy, sxsbarx
export Hy, Hz, Lx, Lz
export Lxixk, LxBxk, LxBxB

############################################
#The following functions are used to compute the evo-devo dynamics

#Survival probability at age j
function p(j,par)
    if j<par.Na
      1. - par.m
    else
      0.
    end
end
  
#Survivorship to age j
l(j,par) = p(j,par)^(j-1)

# Mutational input
ι(x,par) = par.η1*sum([l(a,par)*x[2,a] for a in par.newbornAge:par.Na]) #η0 cancels with its occurrence in Hy

############################################
#Developmental map for phenotype i at age a 
function g(i,a,x,y,par)
    if i<4
        max(x[i]+q(i,y)/par.E[i]*Bsyn(a,x,par),0)
    else
        max(x[4]+1. /par.E[4]*Bsynk(a,x,y,par),0)
    end
end

#Metabolic rates and body mass at age a 
Brest(a,x,par)=par.K*e(a,x,par)*xB(x)^par.β
Bmaint(x,par)=sum(x[1:3].*par.B[1:3])
Bsyn(a,x,par)=Brest(a,x,par)-Bmaint(x,par)
Bsynk(a,x,y,par)=par.sk*Brestb(a,x,y,par)-x[4]*par.B[4]
Brestb(a,x,y,par)=x[1]*par.B[1]+(g(1,a,x,y,par)-x[1])*par.E[1]

xB(x)=x[1]+x[2]+x[3];

#Allocation to growth of tissue i at age a 
q(i,y)=1/(exp(y[1]-y[i])+exp(y[2]-y[i])+exp(y[3]-y[i])); 

#Energy extraction efficiency at age a
e(a,x,par)=par.P1*ej(1,a,x,par)+par.P2*ej(2,a,x,par)+par.P3*ej(3,a,x,par)+par.P4*ej(4,a,x,par);

ej(j,a,x,par)=S(j,x,par)+(1. -S(j,x,par))φ(a,par);

φ(a,par)=par.φ1*exp(-par.φr*(a-par.newbornAge));

S(j,x,par)= c(j,x,par)/(c(j,x,par)+d(j,x,par))

function c(j,x,par)
    if par.competence==1  #power competence
        h(j,x,par)^par.γ      
    elseif par.competence==2              #exponential competence
        exp(par.γ*h(j,x,par)) 
    end
end

#production function for phases other than socio-devo dynamics, so evaluated at the resident, x_k = \bar x_k
function h(j,x,par)
    if j==1||j==3
        x[4]
    elseif j==2||j==4
        if par.cooperation==1          #additive cooperation
        x[4]+x[4]
        elseif par.cooperation==2      #multiplicative cooperation
        x[4]*x[4]
        elseif par.cooperation==3      #submultiplicative cooperation
        x[4]
        end
    end
end

#challenge difficulty
function d(j,x,par)
    if j<3 #challenge against nature
        par.α
    elseif j==3||j==4 #challenge against partners
        c(j,x,par)
    end
end

############################################
#Developmental feedback matrix
dxdx(x,y,par)=inv(2.0*I-∂x∂x(x,y,par))

#Build block matrix of direct phenotypic effects for all ages
∂x∂x(x,y,par)=hvcat(par.Na, (∂x∂xaj(a,j,x[:,a],y[:,a],par) for j in par.newbornAge:par.Na, a in par.newbornAge:par.Na)...) #a are rows, j are columns

function ∂x∂xaj(a,j,x,y,par)
    if j==a+1
        ∂x∂xa(a,x,y,par)
    elseif j==a
        Matrix(1.0I, par.Np, par.Np)
    else
        zeros(par.Np,par.Np)
    end
end

#Build matrix of direct phenotypic effects at a given age
∂x∂xa(a,x,y,par)=[∂xj∂xia(i,j,a,x,y,par) for i in 1:par.Np, j in 1:par.Np] #i are rows, j are columns

############################################
#Direct effect of phenotype i at age a on phenotype j at the next age
function ∂xj∂xia(i,j,a,x,y,par)
    if j<4&&((x[j]+q(j,y)/par.E[j]*Bsyn(a,x,par))>0)
        if i==j
        1. +q(j,y)/par.E[j]*∂Bsyn∂x(j,a,x,par)
        elseif i!=j
        q(j,y)/par.E[j]*∂Bsyn∂x(i,a,x,par)
        end
    elseif j==4&&((x[4]+1. /par.E[4]*Bsynk(a,x,y,par))>0)
        if i==4
        1. +1. /par.E[4]*∂Bsynk∂x(4,a,x,y,par)
        elseif i<4
        1. /par.E[4]*∂Bsynk∂x(i,a,x,y,par)
        end
    else
        0.
    end
end

function ∂Bsyn∂x(i,a,x,par)
    if i<4
        par.K*e(a,x,par)*par.β*xB(x)^(par.β-1.)-par.B[i]
    elseif i==4
        par.K*∂e∂xk(a,x,par)*xB(x)^par.β
    elseif i==5 #derivative with respect to \bar x_r
        par.K*∂e∂barxk(a,x,par)*xB(x)^par.β
    end
end

∂e∂xk(a,x,par)=par.P1*∂ej∂xk(1,a,x,par)+par.P2*∂ej∂xk(2,a,x,par)+par.P3*∂ej∂xk(3,a,x,par)+par.P4*∂ej∂xk(4,a,x,par)

∂ej∂xk(j,a,x,par)=(1. -φ(a,par))*∂Sj∂xk(j,x,par)

∂Sj∂xk(j,x,par)=(1. -S(j,x,par))/(c(j,x,par)+d(j,x,par))*dcdh(j,x,par)*∂h∂xk(j,x,par)

function dcdh(j,x,par)
    if par.competence==1
        par.γ*h(j,x,par)^(par.γ-1.)
    elseif par.competence==2
        par.γ*exp(par.γ*h(j,x,par))
    end
end

#The following is evaluated at the resident x_k = \bar x_k
function ∂h∂xk(j,x,par)
    if j==1||j==3
        1.
    elseif j==2||j==4
        if par.cooperation==1
        1.
        elseif par.cooperation==2
        x[4]
        elseif par.cooperation==3
        .5
        end
    end
end

function ∂Bsynk∂x(i,a,x,y,par)
    if i<4
        par.sk*∂Brestb∂x(i,a,x,y,par)
    elseif i==4
        par.sk*∂Brestb∂x(4,a,x,y,par)-par.B[4]
    elseif i==5 #derivative with respect to \bar x_r
        par.sk*∂Brestb∂x(5,a,x,y,par)
    end
end

function ∂Brestb∂x(i,a,x,y,par)
    if i==1
        par.B[1]+(∂xj∂xia(1,1,a,x,y,par)-1.)*par.E[1]
    else
        ∂xj∂xia(i,1,a,x,y,par)*par.E[1]
    end
end

############################################
#Developmental matrix
dxdy(x,y,par)=∂x∂y(x,y,par)*dxdx(x,y,par)

#Build block matrix of direct genetic effects on phenotype for all ages
∂x∂y(x,y,par)=hvcat(par.Na, (∂x∂yaj(a,j,x[:,a],y[:,a],par) for j in par.newbornAge:par.Na, a in par.newbornAge:par.Na)...) #a are rows, j are columns

function ∂x∂yaj(a,j,x,y,par)
    if j==a+1
        ∂x∂ya(a,x,y,par)
    else
        zeros(par.Ng,par.Np)
    end
end

#Build matrix of direct genetic effects on phenotype at a given age
∂x∂ya(a,x,y,par)=[∂xj∂yia(i,j,a,x,y,par) for i in 1:par.Ng, j in 1:par.Np] #i are rows, j are columns

############################################
#Direct effect of genotype i at age a on the phenotype j at the next age
function ∂xj∂yia(i,j,a,x,y,par)
    if j<4&&((x[j]+q(j,y)/par.E[j]*Bsyn(a,x,par))>0)
        ∂q∂y(i,j,y)/par.E[j]*Bsyn(a,x,par)
    elseif j==4&&((x[4]+1. /par.E[4]*Bsynk(a,x,y,par))>0)
        1. /par.E[4]*∂Bsynk∂y(i,a,x,y,par)
    else
        0.
    end
end

function ∂q∂y(i,j,y)
    if i==j
        q(j,y)*(1. -q(j,y))
    else
        -q(j,y)*q(i,y)
    end
end

∂Bsynk∂y(i,a,x,y,par)=par.sk*∂Brestb∂y(i,a,x,y,par)

∂Brestb∂y(i,a,x,y,par)=∂xj∂yia(1,i,a,x,y,par)*par.E[1]

############################################
#Total fitness effects
dwdx(x,y,par)=dxdx(x,y,par)*∂w∂x(x,par) #of phenotype
dwdy(x,y,par)=∂w∂y(par)+dxdy(x,y,par)*∂w∂x(x,par) #of genotype

#Direct fitness effects
∂w∂x(x,par)=vcat((∂w∂xa(a,x,par) for a in par.newbornAge:par.Na)...) #of all phenotypes at all ages
∂w∂xa(a,x,par)=[0 ; ∂w∂xr(a,x,par); 0 ; 0] #of all phenotypes at a given age
∂w∂xr(a,x,par)=l(a,par)/(sum([j*l(j,par)*x[2,j] for j in par.newbornAge:par.Na])) #of reproductive tissue at a given age
∂w∂y(par)=zeros(par.Ng*par.Na,1); #of genotype

############################################
#Mutational covariance matrix
Hy(par)=Diagonal(ones(par.Ng*par.Na)); #η0 cancels with its occurrence in ι

############################################
#The following functions are used for plots
#Age-specific total selection gradient of genotypic traits
dwdya(a,x,y,par) = dwdy(x,y,par)[par.Ng*a-(par.Ng-1):par.Ng*a]
#Age-specific total selection gradient of phenotypic traits
dwdxa(a,x,y,par) = dwdx(x,y,par)[par.Np*a-(par.Np-1):par.Np*a]

dwdyb(x,y,par) = dwdy(x,y,par)[1:par.Ng:par.Ng*par.Na]
dwdyr(x,y,par) = dwdy(x,y,par)[2:par.Ng:par.Ng*par.Na]
dwdys(x,y,par) = dwdy(x,y,par)[3:par.Ng:par.Ng*par.Na]

dwdxb(x,y,par) = dwdx(x,y,par)[1:par.Np:par.Np*par.Na]
dwdxr(x,y,par) = dwdx(x,y,par)[2:par.Np:par.Np*par.Na]
dwdxs(x,y,par) = dwdx(x,y,par)[3:par.Np:par.Np*par.Na]
dwdxk(x,y,par) = dwdx(x,y,par)[4:par.Np:par.Np*par.Na]

############################################
#The following functions are used to analyse the evolutionary dynamics of the phenotype

∂w∂z(x,par)=vcat(∂w∂x(x,par), ∂w∂y(par))

dzdy(x,y,par)=[dxdy(x,y,par) I]
dzdz(x,y,par)=[dxdx(x,y,par) zeros(par.Np*par.Na,par.Ng*par.Na); dxdy(x,y,par) I]

szsy(x,y,par)=[sxsy(x,y,par) I]
sxsy(x,y,par)=dxdy(x,y,par)*sxsbarx(x,y,par)

#Social feedback matrix
sxsbarx(x,y,par)=inv(I-dxdbarx(x,y,par))
dxdbarx(x,y,par)=∂x∂barx(x,y,par)*dxdx(x,y,par)

#Build block matrix of direct social developmental bias from the phenotype for all ages
∂x∂barx(x,y,par)=hvcat(par.Na, (∂x∂barxaj(a,j,x[:,a],y[:,a],par) for j in par.newbornAge:par.Na, a in par.newbornAge:par.Na)...) #a are rows, j are columns

function ∂x∂barxaj(a,j,x,y,par)
    if j==a+1
      ∂x∂barxa(a,x,y,par)
    else
      zeros(par.Np,par.Np)
    end
end
  
#Build matrix of direct social developmental bias from the phenotype at a given age
∂x∂barxa(a,x,y,par)=[∂xj∂barxia(i,j,a,x,y,par) for i in 1:par.Np, j in 1:par.Np] #i are rows, j are columns

function ∂xj∂barxia(i,j,a,x,y,par)
    if i==4
      if j<4&&((x[j]+q(j,y)/par.E[j]*Bsyn(a,x,par))>0)
          q(j,y)/par.E[j]*∂Bsyn∂x(5,a,x,par)
      elseif j==4&&((x[4]+1. /par.E[4]*Bsynk(a,x,y,par))>0)
          1. /par.E[4]*∂Bsynk∂x(5,a,x,y,par)
      else
        0.
      end
    else
      0.
    end
end
  
∂e∂barxk(a,x,par)=par.P1*∂ej∂barxk(1,a,x,par)+par.P2*∂ej∂barxk(2,a,x,par)+par.P3*∂ej∂barxk(3,a,x,par)+par.P4*∂ej∂barxk(4,a,x,par)

∂ej∂barxk(j,a,x,par)=(1. -φ(a,par))*∂Sj∂barxk(j,x,par)

∂Sj∂barxk(j,x,par)=1. /(c(j,x,par)+d(j,x,par))*((1. -S(j,x,par))*dcdh(j,x,par)*∂h∂barxk(j,x,par) - S(j,x,par)*dddbarxk(j,x,par))

function ∂h∂barxk(j,x,par)
  if j==1||j==3
    0.
  else
    if par.cooperation==1
      1.
    elseif par.cooperation==2
      x[4]
    else
      .5
    end
  end
end

function dddbarxk(j,x,par)
  if j==1||j==2
    0.
  else
    dcdh(j,x,par)*(∂h∂xk(j,x,par)+∂h∂barxk(j,x,par))
  end
end

############################################
#Matrices of genetic covariation
Hz(x,y,par)=transpose(dzdy(x,y,par))*Hy(par)*dzdy(x,y,par)
Lz(x,y,par)=transpose(szsy(x,y,par))*Hy(par)*dzdy(x,y,par)
Lx(x,y,par)=transpose(sxsy(x,y,par))*Hy(par)*dxdy(x,y,par)
Lxy(x,y,par)=transpose(sxsy(x,y,par))*Hy(par)

############################################
#The following functions are useful to compute various quantities for plots
#total effects of gene product i across life on phenotype k at age j
dxkjdyi(i,k,j,x,y,par)=dxdy(x,y,par)[i:par.Ng:end,k+(j-1)*par.Np]
#total effects of gene product i across life on body size at age j
dxBjdyi(i,j,x,y,par)=dxdy(x,y,par)[i:par.Ng:end,1+(j-1)*par.Np]+dxdy(x,y,par)[i:par.Ng:end,2+(j-1)*par.Np]+dxdy(x,y,par)[i:par.Ng:end,3+(j-1)*par.Np]

#total effects of phenotype i across life on phenotype k at age j
dxkjdxi(i,k,j,x,y,par)=dxdx(x,y,par)[i:par.Np:end,k+(j-1)*par.Np]
#total effects of phenotype i across life on body size at age j
dxBjdxi(i,j,x,y,par)=dxdx(x,y,par)[i:par.Np:end,1+(j-1)*par.Np]+dxdx(x,y,par)[i:par.Np:end,2+(j-1)*par.Np]+dxdx(x,y,par)[i:par.Np:end,3+(j-1)*par.Np]

#socio-genetic covariance matrix between phenotype i and phenotype k over ages
Lxixk(i,k,x,y,par)=Lx(x,y,par)[[i+(a-1)*par.Np for a in 1:par.Na],[k+(j-1)*par.Np for j in 1:par.Na]]
#socio-genetic covariance matrix between body size and phenotype k over ages
LxBxk(k,x,y,par)=Lx(x,y,par)[[1+(a-1)*par.Np for a in 1:par.Na],[k+(j-1)*par.Np for j in 1:par.Na]]+Lx(x,y,par)[[2+(a-1)*par.Np for a in 1:par.Na],[k+(j-1)*par.Np for j in 1:par.Na]]+Lx(x,y,par)[[3+(a-1)*par.Np for a in 1:par.Na],[k+(j-1)*par.Np for j in 1:par.Na]]

#socio-genetic covariance matrix between phenotype i at age a and over genotypes at all ages
Lxiay(i,a,x,y,par)=Lxy(x,y,par)[[i+(a-1)*par.Np],:]
#socio-genetic covariance matrix between phenotype i at age a and genotype k at all ages
Lxiayk(i,a,k,x,y,par)=Lxy(x,y,par)[[i+(a-1)*par.Np],[k+(j-1)*par.Ng for j in 1:par.Na]]
#direct effects of the genotype over all ages on phenotype l at all ages
∂xl∂y(l,x,y,par)=∂x∂y(x,y,par)[:,[l+(j-1)*par.Np for j in 1:par.Na]]
#direct effects of the genotype k over all ages on the phenotype at all ages
∂x∂yk(k,x,y,par)=∂x∂y(x,y,par)[[k+(j-1)*par.Ng for j in 1:par.Na],:]
#total selection on phenotype l over ages
dwdxl(l,x,y,par)=dwdx(x,y,par)[l:par.Np:par.Np*par.Na]

#socio-genetic covariance matrix of body size over ages
LxBxB(x,y,par)=LxBxk(1,x,y,par)+LxBxk(2,x,y,par)+LxBxk(3,x,y,par)

#total effects of social partner's phenotype i across life on phenotype k at age j
dxkjdbarxi(i,k,j,x,y,par)=dxdbarx(x,y,par)[i:par.Np:end,k+(j-1)*par.Np]
#total effects of social partner's phenotype i across life on body size at age j
dxBjdbarxi(i,j,x,y,par)=dxdbarx(x,y,par)[i:par.Np:end,1+(j-1)*par.Np]+dxdbarx(x,y,par)[i:par.Np:end,2+(j-1)*par.Np]+dxdbarx(x,y,par)[i:par.Np:end,3+(j-1)*par.Np]

############################################
#Total fitness effects of maintenance

dwdB(x,y,par)=dxdB(x,y,par)*∂w∂x(x,par)
#Total fitness effects of the metabolic cost of phenotype i
dwdBi(i,x,y,par)=dwdB(x,y,par)[i:par.Np:end,1]

#Total phenotypic effects of maintenance
dxdB(x,y,par)=∂x∂B(x,y,par)*dxdx(x,y,par)

#Build block matrix of direct phenotypic effects of maintenance for all ages
∂x∂B(x,y,par)=hvcat(par.Na, (∂x∂Baj(a,j,x[:,a],y[:,a],par) for j in par.newbornAge:par.Na, a in par.newbornAge:par.Na)...) #a are rows, j are columns

function ∂x∂Baj(a,j,x,y,par)
    if j==a+1
        ∂x∂Ba(x,y,par)
    else
        zeros(par.Np,par.Np)
    end
end

#Build matrix of direct phenotypic effects of maintenance at a given age
∂x∂Ba(x,y,par)=[∂xj∂Bia(i,j,x,y,par) for i in 1:par.Np, j in 1:par.Np] #i are rows, j are columns

function ∂xj∂Bia(i,j,x,y,par)
    if i==1 #B_b
        if j<4
            -q(j,y)/par.E[j]*x[1]
        elseif j==4
            (1-q(1,y))/par.E[j]*par.sk*x[1]
        end
    elseif i==2 #B_r
        if j<4
            -q(j,y)/par.E[j]*x[2]
        elseif j==4
            -q(1,y)/par.E[j]*par.sk*x[2]
        end
    elseif i==3 #B_s
        if j<4
            -q(j,y)/par.E[j]*x[3]
        elseif j==4
            -q(1,y)/par.E[j]*par.sk*x[3]
        end
    elseif i==4 #B_k
        if j<4
            0.
        elseif j==4
            -1. /par.E[j]*par.sk*x[4]
        end
    end
end
  
end
